# Supplementary material for: (2E)-1-(2,4-Dichloro­phen­yl)-3-[3-(4-nitro­phen­yl)-1-phenyl-1H-pyrazol-4-yl]prop-2-en-1-one
Source: Acta Crystallogr Sect E Struct Rep Online. 2012 Feb 4;68(Pt 3):o616–7. doi: 10.1107/S1600536812003960 (PMC3295416; doi:10.1107/S1600536812003960)
Supplement: Supplementary file 1 [file e-68-0o616-sup1.cif]

##############################################################################
#                                                                            #
# This CIF contains the data in a paper accepted for publication in          #
# Acta Crystallographica Section E. It conforms to the requirements of       #
# Notes for Authors for Acta Crystallographica Section E, and has been       #
# peer reviewed under the auspices of the IUCr Commission on Journals.       #
#                                                                            #
# Full details of the Crystallographic Information File format               #
# are given in the paper "The Crystallographic Information File (CIF):       #
# a New Standard Archive File for Crystallography" by S. R. Hall, F. H.      #
# Allen and I. D. Brown [Acta Cryst. (1991), A47, 655-685].                  #
#                                                                            #
# The current version of the core CIF dictionary is obtainable from          #
# ftp://ftp.iucr.org/pub/cif_core.dic.                                       #
#                                                                            #
# Software is freely available for graphical display of the structure(s)     #
# in this CIF. For information consult the CIF software page                 #
# http://www.iucr.org/resources/cif/software.                                #
#                                                                            #
# This file may be used for bona fide research purposes within the           #
# scientific community so long as proper attribution is given to the journal # 
# article from which it was obtained.                                        #
#                                                                            #
##############################################################################
data_I
_audit_creation_method     SHELXL97
_chemical_name_systematic
;
(2<i>E</i>)-1-(2,4-Dichlorophenyl)-3-[3-(4-nitrophenyl)-1-phenyl-
1<i>H</i>-pyrazol-4-yl]prop-2-en-1-one
;
_chemical_name_common
;
;
_chemical_formula_moiety     'C24 H15 Cl2 N3 O3'
_chemical_formula_sum     'C24 H15 Cl2 N3 O3'
_chemical_formula_iupac     'C24 H15 Cl2 N3 O3'
_chemical_formula_weight     464.29
_chemical_melting_point_gt     478
_chemical_melting_point_lt     480
_symmetry_cell_setting     triclinic
_symmetry_space_group_name_H-M     'P -1'
_symmetry_space_group_name_Hall     '-P 1'
loop_
    _symmetry_equiv_pos_as_xyz
    'x, y, z'
    '-x, -y, -z'
_cell_length_a     8.3343(3)
_cell_length_b     9.3115(4)
_cell_length_c     13.8699(6)
_cell_angle_alpha     92.896(2)
_cell_angle_beta     104.669(2)
_cell_angle_gamma     96.060(2)
_cell_volume     1032.12(7)
_cell_formula_units_Z     2
_cell_measurement_reflns_used     9938
_cell_measurement_theta_min     2.55
_cell_measurement_theta_max     28.34
_cell_measurement_temperature     200(2)
_exptl_crystal_description     plate
_exptl_crystal_colour     yellow
_exptl_crystal_size_max     0.529
_exptl_crystal_size_mid     0.296
_exptl_crystal_size_min     0.132
_exptl_crystal_density_diffrn     1.494
_exptl_crystal_density_meas     ?
_exptl_crystal_density_method     'not measured'
_exptl_crystal_F_000     476
_exptl_absorpt_coefficient_mu     0.348
_exptl_absorpt_correction_type     multi-scan
_exptl_absorpt_process_details     '(SADABS; Bruker, 2008)'
_exptl_absorpt_correction_T_min     0.9310
_exptl_absorpt_correction_T_max     1.0000
_exptl_special_details     ?
_diffrn_ambient_temperature     200(2)
_diffrn_radiation_type     MoK\a
_diffrn_radiation_wavelength     0.71073
_diffrn_radiation_source     'fine-focus sealed tube'
_diffrn_radiation_monochromator     graphite
_diffrn_measurement_device_type     'Bruker APEXII CCD'
_diffrn_measurement_device     ?
_diffrn_measurement_method     '\f and \w'
_diffrn_reflns_number     18344
_diffrn_reflns_av_R_equivalents     0.0125
_diffrn_reflns_av_sigmaI/netI     0.0117
_diffrn_reflns_theta_min     1.52
_diffrn_reflns_theta_max     28.35
_diffrn_reflns_theta_full     28.35
_diffrn_measured_fraction_theta_max     0.991
_diffrn_measured_fraction_theta_full     0.991
_diffrn_reflns_limit_h_min     -11
_diffrn_reflns_limit_h_max     11
_diffrn_reflns_limit_k_min     -11
_diffrn_reflns_limit_k_max     12
_diffrn_reflns_limit_l_min     -18
_diffrn_reflns_limit_l_max     18
_refine_special_details
;
;
_reflns_number_total     5116
_reflns_number_gt     4588
_reflns_threshold_expression     I>2\s(I)
_refine_ls_structure_factor_coef     Fsqd
_refine_ls_matrix_type     full
_refine_ls_R_factor_all     0.0344
_refine_ls_R_factor_gt     0.0301
_refine_ls_wR_factor_gt     0.0817
_refine_ls_wR_factor_ref     0.0856
_refine_ls_goodness_of_fit_ref     1.021
_refine_ls_restrained_S_all     1.021
_refine_ls_number_reflns     5116
_refine_ls_number_parameters     304
_refine_ls_number_restraints     0
_refine_ls_hydrogen_treatment     constr
_refine_ls_weighting_scheme     calc
_refine_ls_weighting_details
       'calc w = 1/[\s^2^(Fo^2^)+(0.0460P)^2^+0.3579P] where P=(Fo^2^+2Fc^2^)/3'
_atom_sites_solution_hydrogens     geom
_atom_sites_solution_primary     direct
_atom_sites_solution_secondary     difmap
_refine_ls_shift/su_max     0.001
_refine_ls_shift/su_mean     0.000
_refine_diff_density_max     0.356
_refine_diff_density_min     -0.212
_refine_ls_extinction_method     none
_refine_ls_extinction_coef     ?
_refine_ls_abs_structure_Flack     ?
loop_
    _atom_type_symbol
    _atom_type_description
    _atom_type_scat_dispersion_real
    _atom_type_scat_dispersion_imag
    _atom_type_scat_source
    'C' 'C' 0.0033 0.0016
                         'International Tables Vol C Tables 4.2.6.8 and 6.1.1.4'
    'H' 'H' 0.0000 0.0000
                         'International Tables Vol C Tables 4.2.6.8 and 6.1.1.4'
    'Cl' 'Cl' 0.1484 0.1585
                         'International Tables Vol C Tables 4.2.6.8 and 6.1.1.4'
    'N' 'N' 0.0061 0.0033
                         'International Tables Vol C Tables 4.2.6.8 and 6.1.1.4'
    'O' 'O' 0.0106 0.0060
                         'International Tables Vol C Tables 4.2.6.8 and 6.1.1.4'
_computing_data_collection     'APEX2 (Bruker, 2010)'
_computing_cell_refinement     'SAINT (Bruker, 2010)'
_computing_data_reduction     'SAINT (Bruker, 2010)'
_computing_structure_solution     'SHELXS97 (Sheldrick, 2008)'
_computing_structure_refinement     'SHELXL97 (Sheldrick, 2008)'
_computing_molecular_graphics
;
ORTEP-3 (Farrugia, 1997) and Mercury (Macrae <i>et al.</i>,
2008)
;
_computing_publication_material
;
SHELXL97 (Sheldrick, 2008) and PLATON (Spek, 2009)
;
loop_
    _atom_site_type_symbol
    _atom_site_label
    _atom_site_fract_x
    _atom_site_fract_y
    _atom_site_fract_z
    _atom_site_U_iso_or_equiv
    _atom_site_adp_type
    _atom_site_calc_flag
    _atom_site_refinement_flags
    _atom_site_occupancy
    _atom_site_symmetry_multiplicity
    _atom_site_disorder_assembly
    _atom_site_disorder_group
    Cl Cl1 0.61554(4) 0.04973(3) 0.23425(2) 0.03315(9) Uani d . 1 1 . .
    Cl Cl2 0.09111(4) -0.11303(4) -0.07809(2) 0.03888(9) Uani d . 1 1 . .
    O O1 1.42080(12) 1.17926(10) 0.43746(8) 0.0407(2) Uani d . 1 1 . .
    O O2 1.27245(13) 1.14934(11) 0.28397(7) 0.0398(2) Uani d . 1 1 . .
    O O3 0.69233(12) 0.43425(10) 0.10434(6) 0.0350(2) Uani d . 1 1 . .
    N N1 0.78730(12) 0.53362(9) 0.57632(7) 0.02186(18) Uani d . 1 1 . .
    N N2 0.89358(12) 0.65279(10) 0.57207(7) 0.02233(18) Uani d . 1 1 . .
    N N3 1.30319(13) 1.11802(11) 0.37064(8) 0.0286(2) Uani d . 1 1 . .
    C C1 0.61545(15) 0.35986(12) 0.15177(8) 0.0248(2) Uani d . 1 1 . .
    C C2 0.63269(15) 0.39188(12) 0.25920(8) 0.0256(2) Uani d . 1 1 . .
    H H2 0.5617 0.3378 0.2917 0.029(4) Uiso calc R 1 1 . .
    C C3 0.74872(14) 0.49747(12) 0.31106(8) 0.0238(2) Uani d . 1 1 . .
    H H3 0.8177 0.5483 0.2758 0.030(4) Uiso calc R 1 1 . .
    C C4 0.77783(13) 0.54064(11) 0.41643(8) 0.0219(2) Uani d . 1 1 . .
    C C5 0.71502(14) 0.46538(11) 0.48506(8) 0.0233(2) Uani d . 1 1 . .
    H H5 0.6355 0.3811 0.4706 0.034(4) Uiso calc R 1 1 . .
    C C6 0.88826(13) 0.65830(11) 0.47531(8) 0.0205(2) Uani d . 1 1 . .
    C C11 0.99209(13) 0.77692(11) 0.44612(8) 0.0206(2) Uani d . 1 1 . .
    C C12 0.95250(15) 0.82678(12) 0.35047(8) 0.0261(2) Uani d . 1 1 . .
    H H12 0.8545 0.7837 0.3022 0.035(4) Uiso calc R 1 1 . .
    C C13 1.05435(15) 0.93829(12) 0.32506(8) 0.0271(2) Uani d . 1 1 . .
    H H13 1.0283 0.9710 0.2597 0.039(4) Uiso calc R 1 1 . .
    C C14 1.19461(13) 1.00064(11) 0.39712(8) 0.0236(2) Uani d . 1 1 . .
    C C15 1.23561(14) 0.95718(12) 0.49328(8) 0.0252(2) Uani d . 1 1 . .
    H H15 1.3312 1.0037 0.5419 0.038(4) Uiso calc R 1 1 . .
    C C16 1.13429(14) 0.84452(12) 0.51712(8) 0.0239(2) Uani d . 1 1 . .
    H H16 1.1616 0.8126 0.5826 0.030(4) Uiso calc R 1 1 . .
    C C21 0.77030(14) 0.49032(12) 0.67088(8) 0.0240(2) Uani d . 1 1 . .
    C C22 0.87694(18) 0.55949(14) 0.75788(9) 0.0331(3) Uani d . 1 1 . .
    H H22 0.9608 0.6352 0.7548 0.043(4) Uiso calc R 1 1 . .
    C C23 0.8601(2) 0.51708(15) 0.84967(10) 0.0414(3) Uani d . 1 1 . .
    H H23 0.9330 0.5642 0.9096 0.054(5) Uiso calc R 1 1 . .
    C C24 0.7381(2) 0.40681(15) 0.85476(10) 0.0414(3) Uani d . 1 1 . .
    H H24 0.7266 0.3784 0.9177 0.054(5) Uiso calc R 1 1 . .
    C C25 0.63317(19) 0.33854(16) 0.76723(11) 0.0403(3) Uani d . 1 1 . .
    H H25 0.5493 0.2629 0.7705 0.056(5) Uiso calc R 1 1 . .
    C C26 0.64836(16) 0.37876(14) 0.67454(9) 0.0322(3) Uani d . 1 1 . .
    H H26 0.5764 0.3307 0.6147 0.046(5) Uiso calc R 1 1 . .
    C C31 0.48885(14) 0.23647(12) 0.09753(8) 0.0237(2) Uani d . 1 1 . .
    C C32 0.47465(14) 0.09718(12) 0.12861(8) 0.0240(2) Uani d . 1 1 . .
    C C33 0.35401(15) -0.01128(12) 0.07491(8) 0.0271(2) Uani d . 1 1 . .
    H H33 0.3472 -0.1063 0.0968 0.040(4) Uiso calc R 1 1 . .
    C C34 0.24377(15) 0.02196(13) -0.01124(8) 0.0277(2) Uani d . 1 1 . .
    C C35 0.25331(16) 0.15887(14) -0.04498(9) 0.0315(3) Uani d . 1 1 . .
    H H35 0.1762 0.1799 -0.1043 0.045(4) Uiso calc R 1 1 . .
    C C36 0.37677(16) 0.26473(13) 0.00889(8) 0.0292(2) Uani d . 1 1 . .
    H H36 0.3857 0.3585 -0.0147 0.034(4) Uiso calc R 1 1 . .
loop_
    _atom_site_aniso_label
    _atom_site_aniso_U_11
    _atom_site_aniso_U_22
    _atom_site_aniso_U_33
    _atom_site_aniso_U_12
    _atom_site_aniso_U_13
    _atom_site_aniso_U_23
    Cl1 0.04021(17) 0.02982(15) 0.02282(14) 0.00229(11) -0.00347(11) 0.00416(10)
    Cl2 0.03790(17) 0.03595(17) 0.03315(16) -0.01017(13) -0.00076(12)
                                                                    -0.00578(12)
    O1 0.0281(4) 0.0329(5) 0.0548(6) -0.0099(4) 0.0046(4) 0.0044(4)
    O2 0.0452(5) 0.0380(5) 0.0402(5) -0.0023(4) 0.0201(4) 0.0115(4)
    O3 0.0458(5) 0.0326(4) 0.0242(4) -0.0089(4) 0.0100(4) 0.0028(3)
    N1 0.0256(4) 0.0183(4) 0.0212(4) -0.0012(3) 0.0069(3) 0.0010(3)
    N2 0.0257(4) 0.0182(4) 0.0214(4) -0.0023(3) 0.0052(3) 0.0006(3)
    N3 0.0259(5) 0.0227(4) 0.0393(6) 0.0001(4) 0.0131(4) 0.0039(4)
    C1 0.0310(5) 0.0209(5) 0.0199(5) -0.0009(4) 0.0040(4) -0.0003(4)
    C2 0.0306(5) 0.0241(5) 0.0205(5) -0.0032(4) 0.0067(4) -0.0015(4)
    C3 0.0284(5) 0.0207(5) 0.0211(5) -0.0016(4) 0.0064(4) -0.0006(4)
    C4 0.0232(5) 0.0192(5) 0.0215(5) -0.0013(4) 0.0045(4) -0.0009(4)
    C5 0.0254(5) 0.0195(5) 0.0232(5) -0.0020(4) 0.0055(4) -0.0010(4)
    C6 0.0219(5) 0.0183(4) 0.0198(5) 0.0003(4) 0.0040(4) 0.0000(4)
    C11 0.0225(5) 0.0175(4) 0.0205(5) -0.0005(4) 0.0044(4) -0.0003(4)
    C12 0.0281(5) 0.0246(5) 0.0204(5) -0.0048(4) 0.0006(4) 0.0010(4)
    C13 0.0322(6) 0.0259(5) 0.0207(5) -0.0029(4) 0.0046(4) 0.0039(4)
    C14 0.0232(5) 0.0191(5) 0.0288(5) -0.0010(4) 0.0091(4) 0.0016(4)
    C15 0.0231(5) 0.0222(5) 0.0263(5) -0.0016(4) 0.0010(4) -0.0004(4)
    C16 0.0260(5) 0.0223(5) 0.0201(5) -0.0004(4) 0.0012(4) 0.0008(4)
    C21 0.0295(5) 0.0216(5) 0.0222(5) 0.0038(4) 0.0087(4) 0.0041(4)
    C22 0.0443(7) 0.0281(6) 0.0249(6) -0.0043(5) 0.0092(5) 0.0008(4)
    C23 0.0618(9) 0.0359(7) 0.0228(6) -0.0046(6) 0.0087(6) 0.0018(5)
    C24 0.0604(9) 0.0387(7) 0.0279(6) 0.0023(6) 0.0167(6) 0.0108(5)
    C25 0.0454(8) 0.0393(7) 0.0369(7) -0.0044(6) 0.0135(6) 0.0149(6)
    C26 0.0349(6) 0.0311(6) 0.0283(6) -0.0030(5) 0.0062(5) 0.0073(5)
    C31 0.0304(5) 0.0217(5) 0.0169(5) -0.0009(4) 0.0048(4) -0.0010(4)
    C32 0.0290(5) 0.0245(5) 0.0165(4) 0.0015(4) 0.0030(4) 0.0011(4)
    C33 0.0332(6) 0.0223(5) 0.0233(5) -0.0012(4) 0.0050(4) 0.0012(4)
    C34 0.0291(5) 0.0274(5) 0.0225(5) -0.0026(4) 0.0032(4) -0.0042(4)
    C35 0.0361(6) 0.0319(6) 0.0205(5) 0.0018(5) -0.0023(4) 0.0009(4)
    C36 0.0398(6) 0.0233(5) 0.0209(5) 0.0013(5) 0.0022(5) 0.0030(4)
_geom_special_details
;
;
loop_
    _geom_bond_atom_site_label_1
    _geom_bond_atom_site_label_2
    _geom_bond_site_symmetry_2
    _geom_bond_distance
    _geom_bond_publ_flag
    Cl1 C32 . 1.7391(11) ?
    Cl2 C34 . 1.7336(11) ?
    O1 N3 . 1.2302(14) ?
    O2 N3 . 1.2210(14) ?
    O3 C1 . 1.2203(14) ?
    N1 C5 . 1.3493(14) ?
    N1 N2 . 1.3582(12) ?
    N1 C21 . 1.4277(13) ?
    N2 C6 . 1.3354(14) ?
    N3 C14 . 1.4657(14) ?
    C1 C2 . 1.4722(15) ?
    C1 C31 . 1.5014(15) ?
    C2 C3 . 1.3397(15) ?
    C2 H2 . 0.9500 ?
    C3 C4 . 1.4481(14) ?
    C3 H3 . 0.9500 ?
    C4 C5 . 1.3832(15) ?
    C4 C6 . 1.4248(14) ?
    C5 H5 . 0.9500 ?
    C6 C11 . 1.4675(14) ?
    C11 C12 . 1.3990(15) ?
    C11 C16 . 1.3998(14) ?
    C12 C13 . 1.3875(15) ?
    C12 H12 . 0.9500 ?
    C13 C14 . 1.3815(16) ?
    C13 H13 . 0.9500 ?
    C14 C15 . 1.3829(16) ?
    C15 C16 . 1.3829(15) ?
    C15 H15 . 0.9500 ?
    C16 H16 . 0.9500 ?
    C21 C22 . 1.3850(16) ?
    C21 C26 . 1.3868(16) ?
    C22 C23 . 1.3878(17) ?
    C22 H22 . 0.9500 ?
    C23 C24 . 1.384(2) ?
    C23 H23 . 0.9500 ?
    C24 C25 . 1.382(2) ?
    C24 H24 . 0.9500 ?
    C25 C26 . 1.3892(17) ?
    C25 H25 . 0.9500 ?
    C26 H26 . 0.9500 ?
    C31 C32 . 1.3899(15) ?
    C31 C36 . 1.3986(16) ?
    C32 C33 . 1.3842(15) ?
    C33 C34 . 1.3817(16) ?
    C33 H33 . 0.9500 ?
    C34 C35 . 1.3815(17) ?
    C35 C36 . 1.3823(16) ?
    C35 H35 . 0.9500 ?
    C36 H36 . 0.9500 ?
loop_
    _geom_angle_atom_site_label_1
    _geom_angle_atom_site_label_2
    _geom_angle_atom_site_label_3
    _geom_angle_site_symmetry_1
    _geom_angle_site_symmetry_3
    _geom_angle
    _geom_angle_publ_flag
    C5 N1 N2 . . 112.12(9) ?
    C5 N1 C21 . . 127.88(9) ?
    N2 N1 C21 . . 119.91(9) ?
    C6 N2 N1 . . 105.11(8) ?
    O2 N3 O1 . . 123.73(10) ?
    O2 N3 C14 . . 118.48(10) ?
    O1 N3 C14 . . 117.79(10) ?
    O3 C1 C2 . . 122.78(10) ?
    O3 C1 C31 . . 118.98(10) ?
    C2 C1 C31 . . 118.10(10) ?
    C3 C2 C1 . . 119.88(10) ?
    C3 C2 H2 . . 120.1 ?
    C1 C2 H2 . . 120.1 ?
    C2 C3 C4 . . 125.46(10) ?
    C2 C3 H3 . . 117.3 ?
    C4 C3 H3 . . 117.3 ?
    C5 C4 C6 . . 104.13(9) ?
    C5 C4 C3 . . 126.45(10) ?
    C6 C4 C3 . . 129.11(10) ?
    N1 C5 C4 . . 107.48(9) ?
    N1 C5 H5 . . 126.3 ?
    C4 C5 H5 . . 126.3 ?
    N2 C6 C4 . . 111.14(9) ?
    N2 C6 C11 . . 118.25(9) ?
    C4 C6 C11 . . 130.60(9) ?
    C12 C11 C16 . . 118.75(10) ?
    C12 C11 C6 . . 122.43(9) ?
    C16 C11 C6 . . 118.82(9) ?
    C13 C12 C11 . . 120.93(10) ?
    C13 C12 H12 . . 119.5 ?
    C11 C12 H12 . . 119.5 ?
    C14 C13 C12 . . 118.35(10) ?
    C14 C13 H13 . . 120.8 ?
    C12 C13 H13 . . 120.8 ?
    C13 C14 C15 . . 122.50(10) ?
    C13 C14 N3 . . 118.63(10) ?
    C15 C14 N3 . . 118.87(10) ?
    C14 C15 C16 . . 118.51(10) ?
    C14 C15 H15 . . 120.7 ?
    C16 C15 H15 . . 120.7 ?
    C15 C16 C11 . . 120.93(10) ?
    C15 C16 H16 . . 119.5 ?
    C11 C16 H16 . . 119.5 ?
    C22 C21 C26 . . 120.80(11) ?
    C22 C21 N1 . . 119.53(10) ?
    C26 C21 N1 . . 119.66(10) ?
    C21 C22 C23 . . 119.37(12) ?
    C21 C22 H22 . . 120.3 ?
    C23 C22 H22 . . 120.3 ?
    C24 C23 C22 . . 120.62(13) ?
    C24 C23 H23 . . 119.7 ?
    C22 C23 H23 . . 119.7 ?
    C25 C24 C23 . . 119.27(12) ?
    C25 C24 H24 . . 120.4 ?
    C23 C24 H24 . . 120.4 ?
    C24 C25 C26 . . 121.08(12) ?
    C24 C25 H25 . . 119.5 ?
    C26 C25 H25 . . 119.5 ?
    C21 C26 C25 . . 118.86(12) ?
    C21 C26 H26 . . 120.6 ?
    C25 C26 H26 . . 120.6 ?
    C32 C31 C36 . . 117.80(10) ?
    C32 C31 C1 . . 125.11(10) ?
    C36 C31 C1 . . 117.09(10) ?
    C33 C32 C31 . . 121.95(10) ?
    C33 C32 Cl1 . . 117.05(9) ?
    C31 C32 Cl1 . . 120.93(8) ?
    C34 C33 C32 . . 118.38(10) ?
    C34 C33 H33 . . 120.8 ?
    C32 C33 H33 . . 120.8 ?
    C35 C34 C33 . . 121.64(11) ?
    C35 C34 Cl2 . . 119.80(9) ?
    C33 C34 Cl2 . . 118.57(9) ?
    C34 C35 C36 . . 118.94(11) ?
    C34 C35 H35 . . 120.5 ?
    C36 C35 H35 . . 120.5 ?
    C35 C36 C31 . . 121.26(11) ?
    C35 C36 H36 . . 119.4 ?
    C31 C36 H36 . . 119.4 ?
loop_
    _geom_torsion_atom_site_label_1
    _geom_torsion_atom_site_label_2
    _geom_torsion_atom_site_label_3
    _geom_torsion_atom_site_label_4
    _geom_torsion_site_symmetry_1
    _geom_torsion_site_symmetry_2
    _geom_torsion_site_symmetry_3
    _geom_torsion_site_symmetry_4
    _geom_torsion
    _geom_torsion_publ_flag
    C5 N1 N2 C6 . . . . -0.46(12) ?
    C21 N1 N2 C6 . . . . 176.30(9) ?
    O3 C1 C2 C3 . . . . -6.97(19) ?
    C31 C1 C2 C3 . . . . 177.41(11) ?
    C1 C2 C3 C4 . . . . 179.47(11) ?
    C2 C3 C4 C5 . . . . 12.94(19) ?
    C2 C3 C4 C6 . . . . -174.38(12) ?
    N2 N1 C5 C4 . . . . 1.10(13) ?
    C21 N1 C5 C4 . . . . -175.35(10) ?
    C6 C4 C5 N1 . . . . -1.21(12) ?
    C3 C4 C5 N1 . . . . 172.94(10) ?
    N1 N2 C6 C4 . . . . -0.35(12) ?
    N1 N2 C6 C11 . . . . -179.79(9) ?
    C5 C4 C6 N2 . . . . 0.98(12) ?
    C3 C4 C6 N2 . . . . -172.95(11) ?
    C5 C4 C6 C11 . . . . -179.66(11) ?
    C3 C4 C6 C11 . . . . 6.41(19) ?
    N2 C6 C11 C12 . . . . -154.77(11) ?
    C4 C6 C11 C12 . . . . 25.91(18) ?
    N2 C6 C11 C16 . . . . 24.00(15) ?
    C4 C6 C11 C16 . . . . -155.32(11) ?
    C16 C11 C12 C13 . . . . 1.85(17) ?
    C6 C11 C12 C13 . . . . -179.37(11) ?
    C11 C12 C13 C14 . . . . -1.05(18) ?
    C12 C13 C14 C15 . . . . -0.76(18) ?
    C12 C13 C14 N3 . . . . 179.71(10) ?
    O2 N3 C14 C13 . . . . -5.21(16) ?
    O1 N3 C14 C13 . . . . 174.93(11) ?
    O2 N3 C14 C15 . . . . 175.23(11) ?
    O1 N3 C14 C15 . . . . -4.62(16) ?
    C13 C14 C15 C16 . . . . 1.68(17) ?
    N3 C14 C15 C16 . . . . -178.78(10) ?
    C14 C15 C16 C11 . . . . -0.82(17) ?
    C12 C11 C16 C15 . . . . -0.90(17) ?
    C6 C11 C16 C15 . . . . -179.72(10) ?
    C5 N1 C21 C22 . . . . 168.36(12) ?
    N2 N1 C21 C22 . . . . -7.84(16) ?
    C5 N1 C21 C26 . . . . -11.06(17) ?
    N2 N1 C21 C26 . . . . 172.74(10) ?
    C26 C21 C22 C23 . . . . -0.6(2) ?
    N1 C21 C22 C23 . . . . -179.98(12) ?
    C21 C22 C23 C24 . . . . 0.0(2) ?
    C22 C23 C24 C25 . . . . 0.3(2) ?
    C23 C24 C25 C26 . . . . 0.0(2) ?
    C22 C21 C26 C25 . . . . 0.87(19) ?
    N1 C21 C26 C25 . . . . -179.71(12) ?
    C24 C25 C26 C21 . . . . -0.6(2) ?
    O3 C1 C31 C32 . . . . 133.57(13) ?
    C2 C1 C31 C32 . . . . -50.63(16) ?
    O3 C1 C31 C36 . . . . -46.48(16) ?
    C2 C1 C31 C36 . . . . 129.32(12) ?
    C36 C31 C32 C33 . . . . -0.28(17) ?
    C1 C31 C32 C33 . . . . 179.67(11) ?
    C36 C31 C32 Cl1 . . . . 176.56(9) ?
    C1 C31 C32 Cl1 . . . . -3.49(16) ?
    C31 C32 C33 C34 . . . . -0.93(18) ?
    Cl1 C32 C33 C34 . . . . -177.88(9) ?
    C32 C33 C34 C35 . . . . 0.97(18) ?
    C32 C33 C34 Cl2 . . . . -179.36(9) ?
    C33 C34 C35 C36 . . . . 0.21(19) ?
    Cl2 C34 C35 C36 . . . . -179.46(10) ?
    C34 C35 C36 C31 . . . . -1.5(2) ?
    C32 C31 C36 C35 . . . . 1.50(18) ?
    C1 C31 C36 C35 . . . . -178.46(11) ?
loop_
    _geom_hbond_atom_site_label_D
    _geom_hbond_atom_site_label_H
    _geom_hbond_atom_site_label_A
    _geom_hbond_site_symmetry_A
    _geom_hbond_distance_DH
    _geom_hbond_distance_HA
    _geom_hbond_distance_DA
    _geom_hbond_angle_DHA
    C5 H5 O1 1_445 0.95 2.39 3.3421(14) 175.8
    C36 H36 O3 2_665 0.95 2.41 3.3139(15) 159.8
_iucr_refine_instructions_details
;
TITL ca2_a in P-1                New: P-1
CELL  0.71073    8.3343    9.3115   13.8699    92.896   104.669    96.060
ZERR  2           0.0003    0.0004    0.0006     0.002     0.002     0.002
LATT   1
SFAC     C  H   Cl  N   O
UNIT    48    30   4   6   6
ACTA
BOND $H
CONF
HTAB
TEMP -73
OMIT -2  -4   2
OMIT -1   1   0
OMIT  1  -3   6
OMIT  2   2   4
OMIT -4  -2   6
EQIV $1 -1+x,-1+y,z
EQIV $2 1-x,1-y,-z
HTAB C5 O1_$1
HTAB C36 O3_$2
MPLA N1 N2 C6 C4 C5 C21 C22 C23 C24 C25 C26
L.S. 10
FMAP 2
PLAN -5
WGHT    0.046000    0.357900
FVAR       0.28685
CL1   3    0.615535    0.049733    0.234250    11.00000    0.04021    0.02982 =
         0.02282    0.00416   -0.00347    0.00229
CL2   3    0.091106   -0.113027   -0.078086    11.00000    0.03790    0.03595 =
         0.03315   -0.00578   -0.00076   -0.01017
O1    5    1.420800    1.179264    0.437461    11.00000    0.02805    0.03288 =
         0.05483    0.00443    0.00464   -0.00986
O2    5    1.272450    1.149341    0.283972    11.00000    0.04521    0.03798 =
         0.04022    0.01148    0.02010   -0.00229
O3    5    0.692328    0.434253    0.104335    11.00000    0.04581    0.03255 =
         0.02422    0.00280    0.01004   -0.00895
N1    4    0.787299    0.533620    0.576315    11.00000    0.02565    0.01826 =
         0.02115    0.00098    0.00686   -0.00124
N2    4    0.893577    0.652788    0.572070    11.00000    0.02569    0.01819 =
         0.02138    0.00062    0.00517   -0.00229
N3    4    1.303195    1.118018    0.370640    11.00000    0.02595    0.02274 =
         0.03925    0.00395    0.01307    0.00010
C1    1    0.615445    0.359864    0.151772    11.00000    0.03099    0.02087 =
         0.01991   -0.00034    0.00398   -0.00086
C2    1    0.632685    0.391880    0.259202    11.00000    0.03059    0.02407 =
         0.02049   -0.00151    0.00672   -0.00319
AFIX  43
H2    2    0.561654    0.337764    0.291692    11.00000    0.02851
AFIX   0
C3    1    0.748723    0.497468    0.311063    11.00000    0.02841    0.02070 =
         0.02115   -0.00064    0.00640   -0.00159
AFIX  43
H3    2    0.817686    0.548270    0.275755    11.00000    0.02953
AFIX   0
C4    1    0.777827    0.540643    0.416435    11.00000    0.02316    0.01917 =
         0.02146   -0.00088    0.00447   -0.00125
C5    1    0.715019    0.465376    0.485057    11.00000    0.02538    0.01950 =
         0.02317   -0.00097    0.00553   -0.00202
AFIX  43
H5    2    0.635531    0.381057    0.470581    11.00000    0.03361
AFIX   0
C6    1    0.888258    0.658302    0.475305    11.00000    0.02189    0.01825 =
         0.01981    0.00003    0.00397    0.00025
C11   1    0.992089    0.776917    0.446119    11.00000    0.02246    0.01748 =
         0.02047   -0.00033    0.00439   -0.00049
C12   1    0.952502    0.826782    0.350474    11.00000    0.02812    0.02458 =
         0.02045    0.00097    0.00058   -0.00477
AFIX  43
H12   2    0.854508    0.783689    0.302243    11.00000    0.03457
AFIX   0
C13   1    1.054350    0.938294    0.325064    11.00000    0.03221    0.02592 =
         0.02068    0.00395    0.00461   -0.00290
AFIX  43
H13   2    1.028283    0.970957    0.259749    11.00000    0.03850
AFIX   0
C14   1    1.194610    1.000640    0.397115    11.00000    0.02325    0.01909 =
         0.02881    0.00162    0.00910   -0.00099
C15   1    1.235610    0.957182    0.493276    11.00000    0.02309    0.02222 =
         0.02625   -0.00041    0.00104   -0.00158
AFIX  43
H15   2    1.331237    1.003683    0.541869    11.00000    0.03816
AFIX   0
C16   1    1.134292    0.844518    0.517123    11.00000    0.02596    0.02229 =
         0.02014    0.00078    0.00125   -0.00042
AFIX  43
H16   2    1.161586    0.812551    0.582618    11.00000    0.02968
AFIX   0
C21   1    0.770305    0.490321    0.670878    11.00000    0.02955    0.02158 =
         0.02220    0.00407    0.00867    0.00378
C22   1    0.876940    0.559489    0.757883    11.00000    0.04433    0.02811 =
         0.02486    0.00080    0.00922   -0.00432
AFIX  43
H22   2    0.960822    0.635244    0.754759    11.00000    0.04321
AFIX   0
C23   1    0.860085    0.517080    0.849666    11.00000    0.06180    0.03589 =
         0.02281    0.00182    0.00865   -0.00456
AFIX  43
H23   2    0.932951    0.564159    0.909557    11.00000    0.05358
AFIX   0
C24   1    0.738081    0.406813    0.854764    11.00000    0.06042    0.03872 =
         0.02792    0.01082    0.01671    0.00234
AFIX  43
H24   2    0.726608    0.378390    0.917741    11.00000    0.05381
AFIX   0
C25   1    0.633168    0.338543    0.767228    11.00000    0.04536    0.03932 =
         0.03688    0.01487    0.01350   -0.00437
AFIX  43
H25   2    0.549286    0.262870    0.770487    11.00000    0.05553
AFIX   0
C26   1    0.648355    0.378759    0.674543    11.00000    0.03489    0.03114 =
         0.02830    0.00726    0.00624   -0.00297
AFIX  43
H26   2    0.576440    0.330666    0.614700    11.00000    0.04627
AFIX   0
C31   1    0.488847    0.236471    0.097528    11.00000    0.03042    0.02173 =
         0.01692   -0.00104    0.00482   -0.00090
C32   1    0.474653    0.097183    0.128608    11.00000    0.02901    0.02447 =
         0.01647    0.00110    0.00297    0.00151
C33   1    0.354009   -0.011282    0.074909    11.00000    0.03321    0.02231 =
         0.02328    0.00124    0.00499   -0.00119
AFIX  43
H33   2    0.347175   -0.106267    0.096756    11.00000    0.04043
AFIX   0
C34   1    0.243765    0.021958   -0.011238    11.00000    0.02914    0.02738 =
         0.02255   -0.00425    0.00316   -0.00256
C35   1    0.253305    0.158875   -0.044978    11.00000    0.03614    0.03186 =
         0.02055    0.00089   -0.00227    0.00182
AFIX  43
H35   2    0.176238    0.179942   -0.104259    11.00000    0.04458
AFIX   0
C36   1    0.376771    0.264732    0.008890    11.00000    0.03980    0.02334 =
         0.02091    0.00297    0.00223    0.00127
AFIX  43
H36   2    0.385669    0.358476   -0.014747    11.00000    0.03418
HKLF 4
REM  ca2_a in P-1                New: P-1
REM R1 =  0.0301 for   4588 Fo > 4sig(Fo)  and  0.0344 for all   5116 data
REM    304 parameters refined using      0 restraints
END
WGHT      0.0460      0.3579
REM Highest difference peak  0.356,  deepest hole -0.212,  1-sigma level  0.042
Q1    1   0.5520  0.2911  0.1233  11.00000  0.05    0.36
Q2    1   0.8360  0.6039  0.4391  11.00000  0.05    0.33
Q3    1   0.9390  0.7141  0.4594  11.00000  0.05    0.32
Q4    1   0.4731  0.1738  0.1212  11.00000  0.05    0.32
Q5    1   0.7374  0.5024  0.4423  11.00000  0.05    0.31
;
data_global
_journal_date_recd_electronic     2012-01-18
_journal_date_accepted     2012-01-30
_journal_name_full     'Acta Crystallographica, Section E'
_journal_year     2012
_journal_volume     68
_journal_issue      3
_journal_page_first     o616
_journal_page_last     o617
_journal_paper_category     QO
_journal_paper_doi     10.1107/S1600536812003960
_journal_coeditor_code     SU2371
_publ_contact_author_name     'Dr Richard Betz'
_publ_contact_author_address
;
Department of Chemistry
Nelson Mandela Metropolitan University
Summerstrand Campus (South)
University Way
Summerstrand
PO Box 77000
Port Elizabeth 6031
South Africa
;
_publ_contact_author_email     richard.betz@webmail.co.za
_publ_contact_author_fax     '+27-41-504-4236'
_publ_contact_author_phone     '+27-41-504-4285'
_publ_section_title
;\
(2<i>E</i>)-1-(2,4-Dichlorophenyl)-3-[3-(4-nitrophenyl)-1-phenyl-1<i>H</i>-\
pyrazol-4-yl]prop-2-en-1-one
;
loop_
    _publ_author_name
    _publ_author_address
    'Isloor, Arun M.'
;
Organic Electronics Division
Department of Chemistry
National Institute of Technology - Karnataka
Surathkal
Mangalore 575 025
India
;
    'Malladi, Shridhar'
;
Organic Electronics Division
Department of Chemistry
National Institute of Technology - Karnataka
Surathkal
Mangalore 575 025
India
;
    'Gerber, Thomas'
;
Nelson Mandela Metropolitan University
Summerstrand Campus
Department of Chemistry
University Way
Summerstrand
PO Box 77000
Port Elizabeth 6031
South Africa
;
    'van Brecht, Benjamin'
;
Nelson Mandela Metropolitan University
Summerstrand Campus
Department of Chemistry
University Way
Summerstrand
PO Box 77000
Port Elizabeth 6031
South Africa
;
    'Betz, Richard'
;
Nelson Mandela Metropolitan University
Summerstrand Campus
Department of Chemistry
University Way
Summerstrand
PO Box 77000
Port Elizabeth 6031
South Africa
;
