# Supplementary material for: (2E)-1-(2,4-Dichloro­phen­yl)-3-[3-(4-nitro­phen­yl)-1-phenyl-1H-pyrazol-4-yl]prop-2-en-1-one
Source: Acta Crystallogr Sect E Struct Rep Online. 2012 Feb 4;68(Pt 3):o616–7. doi: 10.1107/S1600536812003960 (PMC3295416; doi:10.1107/S1600536812003960)
Supplement: Supplementary file 3 [file e-68-0o616-Isup3.hkl]

# 
# h,k,l, Fc-squared, Fo-squared, sigma(Fo-squared) and status flag 
# 
data_I
_shelx_title ' ca2_a in P-1                New: P-1' 
_shelx_refln_list_code          4 
_shelx_F_calc_maximum      109.99 
_exptl_crystal_F_000       476.00 
_reflns_d_resolution_high  0.7483 
 
loop_ 
 _symmetry_equiv_pos_as_xyz 
 'x, y, z' 
 '-x, -y, -z' 
 
_cell_length_a     8.3343 
_cell_length_b     9.3115 
_cell_length_c    13.8699 
_cell_angle_alpha  92.896 
_cell_angle_beta  104.669 
_cell_angle_gamma  96.060 
 
_shelx_F_squared_multiplier     1.000 
 
loop_ 
 _refln_index_h 
 _refln_index_k 
 _refln_index_l 
 _refln_F_squared_calc 
 _refln_F_squared_meas 
 _refln_F_squared_sigma 
 _refln_observed_status 
   1   0   0       67.63       67.48      0.49 o 
   2   0   0     3364.50     3308.69     24.96 o 
   3   0   0      718.24      683.90      4.45 o 
   4   0   0      413.91      381.64      2.55 o 
   5   0   0       13.48       11.54      0.34 o 
   6   0   0      682.64      671.68      5.54 o 
   7   0   0      225.92      226.09      2.58 o 
   8   0   0      471.57      491.20     10.57 o 
   9   0   0        0.79        1.11      0.55 o 
  10   0   0       31.85       34.13      1.05 o 
 -10   1   0       29.82       32.22      1.11 o 
  -9   1   0       49.81       52.05      1.28 o 
  -8   1   0        2.34        2.59      0.55 o 
  -7   1   0        0.16       -0.29      0.29 o 
  -6   1   0      339.68      343.38      2.66 o 
  -5   1   0      502.88      545.71      4.59 o 
  -4   1   0      232.29      222.50      1.58 o 
  -3   1   0        3.52        3.24      0.43 o 
  -2   1   0     4189.72     4190.61     23.43 o 
   0   1   0      228.12      213.82      1.20 o 
   1   1   0       51.55       53.01      2.57 o 
   2   1   0      855.18      905.14     17.62 o 
   3   1   0      502.65      460.39      4.28 o 
   4   1   0        6.84       14.55      0.51 o 
   5   1   0      233.12      239.39      2.37 o 
   6   1   0        3.06        3.67      0.25 o 
   7   1   0      128.05      120.57      1.65 o 
   8   1   0       50.24       52.38      1.82 o 
   9   1   0       66.92       66.62      1.23 o 
  10   1   0       18.45       16.77      1.34 o 
 -10   2   0       29.34       31.62      1.29 o 
  -9   2   0       39.98       38.68      1.40 o 
  -8   2   0      199.48      201.03      2.52 o 
  -7   2   0        7.57        7.65      0.40 o 
  -6   2   0      171.85      172.95      1.70 o 
  -5   2   0      441.48      468.47      3.86 o 
  -4   2   0       95.52      110.90      0.95 o 
  -3   2   0     2364.29     2388.09     13.80 o 
  -1   2   0      817.13      859.56      5.32 o 
   0   2   0     7532.04     7215.85     75.02 o 
   1   2   0      337.80      333.40      1.91 o 
   2   2   0      462.43      455.72      3.28 o 
   3   2   0     2181.02     2171.21     27.09 o 
   4   2   0       22.15       25.37      1.34 o 
   5   2   0        1.79        1.15      0.23 o 
   6   2   0       89.86       93.78      1.40 o 
   7   2   0      878.93      863.46      6.64 o 
   8   2   0      119.14      109.64      1.49 o 
   9   2   0       21.68       20.30      1.09 o 
  10   2   0        3.73        2.80      0.85 o 
 -10   3   0       60.47       63.92      1.95 o 
  -9   3   0       13.49       14.35      1.23 o 
  -8   3   0       30.79       30.71      0.89 o 
  -7   3   0        9.42       10.74      0.46 o 
  -6   3   0       65.25       69.05      0.83 o 
  -5   3   0      544.15      538.83      3.82 o 
  -4   3   0     3691.91     3879.45     26.17 o 
  -3   3   0      213.87      222.42      1.45 o 
  -2   3   0     3426.63     3470.61     19.34 o 
  -1   3   0     5993.94     6095.75     35.61 o 
   0   3   0      805.91      822.13      4.54 o 
   1   3   0       76.08       83.47      0.57 o 
   2   3   0      241.75      262.61      1.64 o 
   3   3   0     3011.82     3165.18     25.21 o 
   4   3   0      223.10      234.82      3.23 o 
   5   3   0      165.84      149.00      4.31 o 
   6   3   0      542.39      569.15      8.26 o 
   7   3   0      672.21      662.45     14.22 o 
   8   3   0       66.22       59.91      1.46 o 
   9   3   0        2.54        2.67      0.61 o 
  10   3   0       55.25       51.28      1.58 o 
 -10   4   0        2.08        1.22      0.64 o 
  -9   4   0        0.32       -0.48      0.57 o 
  -8   4   0        1.03       -0.48      0.52 o 
  -7   4   0       11.76        8.86      0.49 o 
  -6   4   0      289.29      299.41      2.62 o 
  -5   4   0      503.45      516.96      3.70 o 
  -4   4   0     1628.98     1740.51     11.68 o 
  -3   4   0     1483.08     1501.89      8.29 o 
  -2   4   0       85.69       99.37      0.77 o 
  -1   4   0     1272.62     1242.25      6.85 o 
   0   4   0      261.28      227.45      1.47 o 
   1   4   0      309.08      320.74      1.88 o 
   2   4   0      609.99      632.18      3.36 o 
   3   4   0      127.62      105.91      0.84 o 
   4   4   0      252.34      245.91      2.75 o 
   5   4   0     1580.95     1575.35     37.07 o 
   6   4   0     1138.62     1116.22     24.97 o 
   7   4   0      105.00       94.43      3.52 o 
   9   4   0        0.23        1.22      0.49 o 
 -10   5   0        1.55        1.34      1.09 o 
  -9   5   0        1.14        0.31      0.76 o 
  -8   5   0       51.95       53.14      1.18 o 
  -7   5   0       59.82       56.92      1.11 o 
  -6   5   0      202.65      210.05      2.00 o 
  -5   5   0       32.68       31.16      0.70 o 
  -4   5   0      298.16      322.55      2.94 o 
  -3   5   0      306.86      356.00      2.47 o 
  -2   5   0      359.11      330.23      2.22 o 
  -1   5   0     1090.31     1060.55      6.83 o 
   0   5   0        0.05        0.59      0.25 o 
   1   5   0        0.47        0.13      0.19 o 
   2   5   0      378.43      335.83      1.84 o 
   3   5   0      106.94      123.31      0.92 o 
   4   5   0      230.02      203.54      1.70 o 
   5   5   0      929.04      931.37     11.82 o 
   6   5   0       63.51       66.84      2.80 o 
  -9   6   0        0.80        0.73      1.09 o 
  -8   6   0        3.70        1.16      0.90 o 
  -7   6   0       43.49       42.36      0.99 o 
  -6   6   0      849.63      886.02     12.15 o 
  -5   6   0      240.85      238.70      2.41 o 
  -4   6   0      117.28      113.70      1.13 o 
  -3   6   0       34.56       36.06      0.94 o 
  -2   6   0       75.59       58.67      0.74 o 
  -1   6   0      193.49      189.74      1.78 o 
   0   6   0      352.67      399.01      3.00 o 
   1   6   0      968.31     1030.13      7.21 o 
   2   6   0     2470.44     2496.20     16.09 o 
   3   6   0      185.95      188.65      1.66 o 
   4   6   0      126.14      120.70      1.27 o 
   5   6   0        1.95        2.47      0.20 o 
   6   6   0      116.12      120.63      2.19 o 
  -9   7   0       13.42       12.40      1.46 o 
  -8   7   0      226.96      216.32      4.50 o 
  -7   7   0        0.16       -0.85      0.97 o 
  -6   7   0        3.45        2.00      0.64 o 
  -5   7   0        5.38        4.28      0.58 o 
  -4   7   0       51.20       48.79      1.03 o 
  -3   7   0        6.12        5.53      0.41 o 
  -2   7   0       99.84       94.60      1.01 o 
  -1   7   0      119.26      123.42      1.62 o 
   0   7   0       42.14       52.77      0.76 o 
   1   7   0       25.80       32.45      0.59 o 
   2   7   0     1905.08     1827.68     11.84 o 
   3   7   0       59.31       57.08      0.63 o 
   4   7   0        2.18        0.44      0.32 o 
   5   7   0      272.08      281.91      3.13 o 
   6   7   0        5.79        5.53      0.45 o 
   7   7   0      123.65      141.94      7.17 o 
  -9   8   0        0.11        0.12      1.22 o 
  -8   8   0       60.60       58.70      2.43 o 
  -7   8   0       22.87       23.60      1.82 o 
  -6   8   0        6.63        7.00      0.86 o 
  -5   8   0        0.38       -0.27      0.64 o 
  -4   8   0      104.03       97.96      1.89 o 
  -3   8   0       81.58       82.59      1.70 o 
  -2   8   0      117.04      126.32      1.57 o 
  -1   8   0       21.42       25.06      0.85 o 
   0   8   0       98.55      107.74      1.29 o 
   1   8   0       96.65       98.53      1.19 o 
   2   8   0        3.81        4.10      0.51 o 
   3   8   0        1.26        1.89      0.42 o 
   4   8   0       59.46       56.94      1.88 o 
   5   8   0      273.63      268.12      2.94 o 
   6   8   0        3.84        3.04      0.73 o 
   7   8   0       36.85       41.68      1.46 o 
  -8   9   0       58.30       57.36      2.55 o 
  -7   9   0        0.91        0.30      0.79 o 
  -6   9   0       25.87       20.74      1.52 o 
  -5   9   0      130.65      132.24      2.86 o 
  -4   9   0       10.49        8.61      0.81 o 
  -3   9   0      303.07      292.50      5.47 o 
  -2   9   0      204.33      193.34      2.79 o 
  -1   9   0      278.06      274.09      3.57 o 
   0   9   0        4.57        3.48      0.55 o 
   1   9   0       93.38       94.20      3.95 o 
   2   9   0       17.49       15.51      0.93 o 
   3   9   0        1.01        1.09      0.85 o 
   4   9   0        1.05        0.79      0.55 o 
   5   9   0      382.71      412.34      4.91 o 
   6   9   0       50.06       66.96      2.07 o 
  -7  10   0        0.08        0.85      0.86 o 
  -6  10   0        0.01        0.67      0.81 o 
  -5  10   0       16.53       17.11      1.07 o 
  -4  10   0      114.67      110.98      3.10 o 
  -3  10   0       37.64       36.11      1.34 o 
  -2  10   0        1.86        3.35      0.79 o 
  -1  10   0        0.49       -0.02      0.64 o 
   0  10   0      148.79      139.39      3.16 o 
   1  10   0       30.38       30.83      1.34 o 
   2  10   0       13.53       14.68      0.90 o 
   3  10   0        7.01        7.19      0.97 o 
   4  10   0       20.25       28.03      1.11 o 
   5  10   0        0.03       -0.85      0.97 o 
  -6  11   0       16.23       17.09      1.20 o 
  -5  11   0        3.15        3.38      1.34 o 
  -4  11   0       73.68       69.67      1.85 o 
  -3  11   0       88.56       88.13      1.98 o 
  -2  11   0       19.27       20.30      1.58 o 
  -1  11   0        8.57        9.48      1.22 o 
   0  11   0        0.07       -0.49      0.97 o 
   1  11   0       19.15       18.84      1.46 o 
   2  11   0       30.88       31.72      1.70 o 
   3  11   0       13.88       11.42      1.22 o 
  -4  12   0        1.49        1.34      1.34 o 
  -3  12   0        3.61        3.28      1.34 o 
  -2  12   0        0.02       -1.22      1.22 o 
  -1  12   0       43.63       37.92      2.07 o 
   0  12   0        2.34        3.65      1.09 o 
   1  12   0        9.17        9.60      1.34 o 
  -1 -12   1       78.75       77.29      2.55 o 
   0 -12   1       11.98       13.85      1.46 o 
   1 -12   1      110.28      120.19      3.16 o 
   2 -12   1       15.10       13.49      1.46 o 
   3 -12   1       58.34       64.65      2.55 o 
  -3 -11   1      173.07      180.71      3.77 o 
  -2 -11   1        3.58        3.04      0.97 o 
  -1 -11   1       59.58       56.39      2.07 o 
   0 -11   1        0.02       -0.24      0.97 o 
   1 -11   1        0.57       -0.24      0.97 o 
   2 -11   1       64.57       60.28      2.31 o 
   3 -11   1        3.33        3.87      0.81 o 
   4 -11   1        7.82        9.47      1.03 o 
   5 -11   1       15.43       14.53      1.28 o 
   6 -11   1       14.63       11.91      1.58 o 
  -5 -10   1      499.30      546.64      6.49 o 
  -4 -10   1        9.88        9.50      0.76 o 
  -3 -10   1        2.41        2.48      0.67 o 
  -2 -10   1       52.06       55.77      2.86 o 
  -1 -10   1      594.60      600.83      9.84 o 
   0 -10   1      169.92      166.37      3.65 o 
   1 -10   1        7.79        8.66      0.91 o 
   2 -10   1       96.79       90.19      1.80 o 
   3 -10   1      110.76      114.12      2.19 o 
   4 -10   1       16.86       18.24      1.58 o 
   5 -10   1       22.62       22.09      1.52 o 
   6 -10   1       26.21       28.50      1.37 o 
   7 -10   1        0.04        0.15      0.90 o 
  -6  -9   1        0.19        1.70      0.97 o 
  -5  -9   1      266.40      284.24      3.58 o 
  -4  -9   1       77.11       80.91      1.52 o 
  -3  -9   1       93.64       98.11      1.75 o 
  -2  -9   1        2.69        2.53      0.64 o 
  -1  -9   1        7.47        8.77      0.73 o 
   0  -9   1      158.08      165.52      2.05 o 
   1  -9   1       16.42       13.50      0.81 o 
   2  -9   1      152.30      133.44      2.19 o 
   3  -9   1      115.33      112.93      2.06 o 
   4  -9   1        0.29       -0.12      1.22 o 
   5  -9   1       12.59        9.28      0.95 o 
   6  -9   1      141.33      147.86      3.04 o 
   7  -9   1        2.06        1.45      0.85 o 
   8  -9   1        7.90        9.24      1.46 o 
  -7  -8   1      101.34      112.17      2.43 o 
  -6  -8   1       57.40       62.10      1.82 o 
  -5  -8   1        8.32        8.91      0.77 o 
  -4  -8   1      146.35      149.22      2.09 o 
  -3  -8   1        8.59        7.08      0.48 o 
  -2  -8   1      395.61      376.29      2.86 o 
  -1  -8   1      110.08      111.82      1.17 o 
   0  -8   1      135.83      134.67      1.96 o 
   1  -8   1        1.64        1.62      0.51 o 
   2  -8   1     1030.92     1046.70     12.59 o 
   3  -8   1      111.59      112.30      2.49 o 
   4  -8   1       61.66       59.80      1.52 o 
   5  -8   1      148.01      142.03      2.36 o 
   6  -8   1       59.81       66.09      1.67 o 
   7  -8   1      234.27      228.02      8.45 o 
   8  -8   1        0.11        1.09      1.09 o 
  -8  -7   1      111.19      112.36      1.59 o 
  -7  -7   1       29.49       31.26      0.81 o 
  -6  -7   1        9.65        6.40      0.45 o 
  -5  -7   1        5.68        4.68      0.36 o 
  -4  -7   1      480.10      465.21      3.66 o 
  -3  -7   1      238.79      221.67      1.54 o 
  -2  -7   1     1012.03     1006.15      6.39 o 
  -1  -7   1        3.20        2.65      0.31 o 
   0  -7   1      219.89      225.11      1.90 o 
   1  -7   1        4.03        2.12      0.41 o 
   2  -7   1      186.85      179.00      1.56 o 
   3  -7   1       15.83       15.33      0.61 o 
   4  -7   1       68.13       72.77      1.10 o 
   5  -7   1      184.35      183.77      2.30 o 
   6  -7   1      308.02      317.35      3.56 o 
   7  -7   1       29.26       26.19      2.43 o 
   8  -7   1       39.10       39.13      1.94 o 
   9  -7   1        6.53        4.98      1.22 o 
  -7  -6   1       25.01       22.48      0.85 o 
  -6  -6   1       19.66       19.14      0.82 o 
  -5  -6   1      136.36      129.87      1.45 o 
  -4  -6   1       98.13       94.59      0.83 o 
  -3  -6   1      551.76      546.05      3.72 o 
  -2  -6   1      314.78      282.88      1.80 o 
  -1  -6   1      535.22      564.43      4.77 o 
   0  -6   1     1572.22     1705.16     11.79 o 
   1  -6   1      545.11      527.57      3.58 o 
   2  -6   1      365.17      346.86      2.58 o 
   3  -6   1        6.64        5.72      0.35 o 
   4  -6   1        1.83        2.81      0.45 o 
   5  -6   1     1869.46     1864.69     23.35 o 
   6  -6   1        0.13       -0.46      0.70 o 
   7  -6   1        0.03        0.15      0.52 o 
   8  -6   1        0.07       -0.81      0.81 o 
   9  -6   1       39.01       41.93      2.07 o 
  -7  -5   1        0.17        0.00      1.46 o 
  -6  -5   1      130.95      120.19      3.77 o 
  -5  -5   1        3.52        4.78      0.19 o 
  -4  -5   1       63.42       55.54      0.83 o 
  -3  -5   1       53.23       53.84      0.49 o 
  -2  -5   1      538.28      605.53      3.46 o 
  -1  -5   1     1508.98     1578.23      9.19 o 
   0  -5   1        7.98       14.74      0.43 o 
   1  -5   1      367.46      365.00      2.52 o 
   2  -5   1      667.95      714.36      4.28 o 
   3  -5   1      825.77      865.97      6.08 o 
   4  -5   1       41.98       43.48      0.81 o 
   5  -5   1      108.99      108.45      1.25 o 
   6  -5   1        0.47        0.58      0.40 o 
   7  -5   1       30.60       31.69      0.78 o 
   8  -5   1       85.32       85.67      1.43 o 
   9  -5   1       17.74       19.90      1.23 o 
  10  -5   1       14.77       13.25      1.34 o 
  -9  -4   1       54.00       55.19      1.03 o 
  -8  -4   1        4.40        2.87      0.34 o 
  -7  -4   1       37.55       31.72      2.31 o 
  -6  -4   1        1.56        0.73      1.46 o 
  -5  -4   1      140.24      131.49      3.77 o 
  -4  -4   1      292.99      299.96      2.93 o 
  -3  -4   1     1215.70     1265.90      8.31 o 
  -2  -4   1     2904.54     3115.97     18.42 o 
  -1  -4   1     1704.40     1683.74      9.44 o 
   0  -4   1       43.15       42.33      0.44 o 
   1  -4   1      190.37      189.86      1.29 o 
   2  -4   1      506.00      485.82      3.06 o 
   3  -4   1      348.82      353.54      2.39 o 
   4  -4   1      722.51      734.96      5.11 o 
   5  -4   1      559.20      566.92      4.05 o 
   6  -4   1      101.50      107.27      1.23 o 
   7  -4   1       34.69       32.83      0.78 o 
   8  -4   1      183.13      189.90      2.24 o 
   9  -4   1       11.84       11.96      0.75 o 
  10  -4   1        3.62        1.65      0.93 o 
 -10  -3   1        0.07       -0.73      0.73 o 
  -9  -3   1      152.11      148.63      2.92 o 
  -8  -3   1       54.88       51.76      1.64 o 
  -7  -3   1       60.46       58.68      0.95 o 
  -6  -3   1        0.88        0.49      1.46 o 
  -5  -3   1      288.17      291.50      5.47 o 
  -4  -3   1      238.61      284.78      2.82 o 
  -3  -3   1     1263.15     1295.16     10.33 o 
  -2  -3   1      150.93      124.69      0.75 o 
  -1  -3   1      308.15      272.18      1.45 o 
   0  -3   1     4496.26     4423.67     23.50 o 
   1  -3   1     3079.69     3117.71     19.67 o 
   2  -3   1     1319.03     1275.60      7.64 o 
   3  -3   1      367.73      410.93      2.60 o 
   4  -3   1     1225.91     1236.37      8.33 o 
   5  -3   1      419.65      452.82      3.42 o 
   6  -3   1        5.80        5.71      0.36 o 
   7  -3   1       18.16       20.83      0.66 o 
   8  -3   1      293.31      292.47      3.05 o 
   9  -3   1        0.74       -0.04      0.56 o 
  10  -3   1       12.73       11.88      1.30 o 
 -10  -2   1        5.27        6.93      0.85 o 
  -9  -2   1       50.21       52.55      0.96 o 
  -8  -2   1        6.47        5.14      0.35 o 
  -7  -2   1      542.50      542.82      4.03 o 
  -6  -2   1       11.39        9.51      0.62 o 
  -5  -2   1      108.03      129.32      1.16 o 
  -4  -2   1       69.93       83.27      1.18 o 
  -3  -2   1     1615.16     1662.61     12.30 o 
  -2  -2   1     2274.54     2350.28     14.15 o 
  -1  -2   1     1441.78     1494.23      7.34 o 
   0  -2   1      958.85      986.73      5.51 o 
   1  -2   1        6.53        9.53      0.30 o 
   2  -2   1      178.17      167.81      1.07 o 
   3  -2   1        0.54        2.42      0.21 o 
   4  -2   1     1201.24     1195.93      7.33 o 
   5  -2   1      276.18      277.47      2.21 o 
   6  -2   1       13.44       10.77      0.42 o 
   7  -2   1        9.19        8.51      0.46 o 
   8  -2   1       28.54       28.41      0.98 o 
   9  -2   1      114.92      113.83      2.56 o 
  10  -2   1        0.88        0.60      0.72 o 
 -10  -1   1      108.69      112.93      4.74 o 
  -9  -1   1       57.16       56.09      3.28 o 
  -8  -1   1      104.11      109.66      3.04 o 
  -7  -1   1        4.44        3.68      0.37 o 
  -6  -1   1     1017.52     1034.00      7.50 o 
  -5  -1   1        0.00        0.92      0.61 o 
  -4  -1   1      187.81      206.54      2.81 o 
  -3  -1   1      622.07      623.54      5.19 o 
  -2  -1   1       56.85       49.88      0.44 o 
  -1  -1   1      150.08      147.80      0.96 o 
   1  -1   1      515.63      533.68      3.06 o 
   2  -1   1      104.09      101.85      0.76 o 
   3  -1   1       65.93       90.63      1.53 o 
   4  -1   1      884.32      875.15      5.62 o 
   5  -1   1     1173.34     1252.90      8.87 o 
   6  -1   1       40.62       45.37      0.64 o 
   7  -1   1      434.75      425.10      3.69 o 
   8  -1   1      109.70      109.04      1.80 o 
   9  -1   1      203.69      200.38      2.82 o 
  10  -1   1       18.07       17.49      1.02 o 
 -10   0   1        3.01        3.75      0.73 o 
  -9   0   1       63.49       65.58      2.49 o 
  -8   0   1        0.59       -0.52      0.52 o 
  -7   0   1        3.12        2.76      0.28 o 
  -6   0   1      260.02      258.54      1.85 o 
  -5   0   1      150.07      168.80      1.42 o 
  -4   0   1      256.71      267.88      1.69 o 
  -3   0   1      160.95      136.04      0.90 o 
  -2   0   1     1968.70     1890.81     11.16 o 
  -1   0   1      661.33      643.61      3.05 o 
   0   0   1      675.74      649.57      5.42 o 
   2   0   1        1.45        3.66      0.29 o 
   3   0   1     1230.56     1237.71      9.42 o 
   4   0   1      137.93      145.74      1.15 o 
   5   0   1      644.70      632.38      4.81 o 
   6   0   1      215.02      224.08      2.30 o 
   7   0   1      600.07      586.75      7.54 o 
   8   0   1       76.78       76.24      2.55 o 
   9   0   1       74.13       69.42      1.82 o 
  10   0   1       40.97       38.38      1.11 o 
 -10   1   1       65.54       60.82      1.45 o 
  -9   1   1      271.80      275.13      5.23 o 
  -8   1   1       71.04       69.22      1.03 o 
  -7   1   1       18.01       14.63      0.58 o 
  -6   1   1      128.49      131.83      1.33 o 
  -5   1   1       67.36       68.47      0.76 o 
  -4   1   1        1.25        4.41      0.24 o 
  -3   1   1     3829.92     3727.60     20.14 o 
  -2   1   1     1860.22     1940.73     10.00 o 
  -1   1   1        1.02       -0.41      0.41 o 
   0   1   1       13.76       12.91      0.22 o 
   1   1   1     3357.87     3308.35     53.84 o 
   2   1   1      633.91      626.92      6.53 o 
   3   1   1     2323.57     2471.82     25.78 o 
   4   1   1      335.87      367.76      4.67 o 
   5   1   1       16.86       21.59      0.41 o 
   6   1   1       13.18       13.43      0.45 o 
   7   1   1     1113.27     1106.19     11.40 o 
   8   1   1        0.06        0.24      0.40 o 
   9   1   1        0.40        0.67      0.47 o 
  10   1   1        0.34        0.24      0.85 o 
 -10   2   1       12.32       11.31      1.03 o 
  -9   2   1      153.08      154.71      2.92 o 
  -8   2   1       40.81       41.22      1.40 o 
  -7   2   1      381.42      382.78      3.01 o 
  -6   2   1       12.07       14.10      0.60 o 
  -5   2   1        4.44        2.38      0.41 o 
  -4   2   1     1358.80     1428.98      8.52 o 
  -3   2   1      478.38      411.74      2.24 o 
  -1   2   1     3999.20     4075.75     22.91 o 
   0   2   1     1260.05     1199.58      6.70 o 
   1   2   1     1330.62     1264.63      7.51 o 
   2   2   1      235.45      246.71      2.20 o 
   3   2   1     1607.03     1707.26     21.42 o 
   4   2   1       24.07       25.75      0.78 o 
   5   2   1       29.20       25.79      0.39 o 
   6   2   1      154.88      152.16      1.13 o 
   7   2   1       18.59       17.35      0.91 o 
   8   2   1        6.10        6.01      0.87 o 
   9   2   1       31.70       31.96      1.34 o 
  10   2   1      149.70      153.85      3.28 o 
 -10   3   1       39.89       39.52      1.72 o 
  -9   3   1       40.98       40.90      1.09 o 
  -8   3   1       12.11       11.89      0.56 o 
  -7   3   1      249.85      249.79      1.86 o 
  -6   3   1       51.31       48.53      0.87 o 
  -5   3   1      920.77      956.66      6.54 o 
  -4   3   1     1416.77     1466.51      9.12 o 
  -3   3   1        2.54        2.94      0.45 o 
  -2   3   1       24.91       25.21      0.35 o 
  -1   3   1     2528.30     2540.28     13.15 o 
   0   3   1      981.72      974.36      5.08 o 
   1   3   1      195.84      167.83      1.06 o 
   2   3   1     1131.11     1185.61      8.50 o 
   3   3   1      256.84      305.26      2.52 o 
   4   3   1      950.60      963.98     14.40 o 
   5   3   1      148.18      147.61      5.16 o 
   6   3   1        3.74        3.12      0.56 o 
   7   3   1       48.13       47.17      1.22 o 
   8   3   1       39.76       38.28      1.09 o 
   9   3   1       81.41       79.36      1.82 o 
 -10   4   1        2.85        1.95      1.17 o 
  -9   4   1        1.27        1.86      0.62 o 
  -8   4   1       46.25       45.37      1.05 o 
  -7   4   1      257.34      265.07      2.19 o 
  -6   4   1     1079.05     1117.16      7.79 o 
  -5   4   1       51.28       59.00      0.70 o 
  -4   4   1     1057.90     1175.55      7.37 o 
  -3   4   1        4.27        4.10      0.25 o 
  -2   4   1       37.91       41.63      0.57 o 
  -1   4   1       74.83       72.85      0.61 o 
   0   4   1      212.36      215.60      1.26 o 
   1   4   1      145.85      171.20      1.09 o 
   2   4   1       16.06        8.62      0.21 o 
   3   4   1        0.60        0.23      0.26 o 
   4   4   1        9.33        6.26      0.55 o 
   5   4   1      611.26      603.77      7.88 o 
   6   4   1        0.43        0.21      1.09 o 
   9   4   1       13.50       11.42      0.73 o 
 -10   5   1       40.64       46.79      2.07 o 
  -9   5   1        1.22        0.29      0.85 o 
  -8   5   1       34.07       35.40      0.89 o 
  -7   5   1       53.37       54.77      0.95 o 
  -6   5   1      153.25      156.61      1.63 o 
  -5   5   1        1.36        3.51      0.33 o 
  -4   5   1     1609.23     1568.20      9.95 o 
  -3   5   1      433.52      460.87      3.10 o 
  -2   5   1      397.56      471.47      3.06 o 
  -1   5   1      143.95      137.65      1.10 o 
   0   5   1      303.67      286.03      2.04 o 
   1   5   1       26.45       29.97      0.38 o 
   2   5   1     1735.26     1768.19      9.83 o 
   3   5   1      230.42      228.54      1.54 o 
   4   5   1      391.73      405.70      3.37 o 
   5   5   1      252.67      269.66      3.88 o 
   6   5   1       26.35       29.24      2.01 o 
 -10   6   1       11.85       12.76      1.46 o 
  -9   6   1       14.48       12.40      1.34 o 
  -8   6   1      304.06      305.71      6.80 o 
  -7   6   1        3.14        2.17      0.71 o 
  -6   6   1      283.34      270.46      3.01 o 
  -5   6   1      137.88      129.25      1.56 o 
  -4   6   1      356.16      347.90      2.91 o 
  -3   6   1        9.02        9.18      0.53 o 
  -2   6   1       32.45       36.43      0.60 o 
  -1   6   1     1744.05     1776.41     13.39 o 
   0   6   1      561.76      572.89      4.16 o 
   1   6   1       15.94       19.43      0.44 o 
   2   6   1      166.22      147.70      1.13 o 
   3   6   1      177.06      163.37      1.29 o 
   4   6   1      139.31      132.68      1.31 o 
   5   6   1       66.82       78.57      1.18 o 
   6   6   1        0.40       -0.61      1.46 o 
  -9   7   1       34.60       33.66      1.94 o 
  -8   7   1       92.40       83.45      2.55 o 
  -7   7   1      270.29      261.45      5.16 o 
  -6   7   1      104.28      108.37      1.70 o 
  -5   7   1       94.82       96.48      2.25 o 
  -4   7   1      304.04      316.06      4.00 o 
  -3   7   1        2.37        2.56      0.41 o 
  -2   7   1       17.57       13.96      0.69 o 
  -1   7   1      823.06      827.27      5.96 o 
   0   7   1      262.38      286.65      2.30 o 
   1   7   1        5.36        4.55      0.30 o 
   2   7   1        0.85       -0.12      0.27 o 
   3   7   1      229.74      233.75      2.24 o 
   4   7   1        0.77        0.48      0.36 o 
   5   7   1      227.84      216.32      2.39 o 
   6   7   1        0.11        0.41      0.56 o 
   7   7   1       14.19       11.79      0.85 o 
  -9   8   1        0.69        1.82      1.22 o 
  -8   8   1       31.66       30.14      1.46 o 
  -7   8   1      140.10      144.75      2.49 o 
  -6   8   1        2.25        3.11      1.70 o 
  -5   8   1      194.07      201.45      3.77 o 
  -4   8   1        3.72        2.95      0.69 o 
  -3   8   1      134.18      127.43      2.06 o 
  -2   8   1      271.33      265.69      3.75 o 
  -1   8   1      975.14      992.28      9.07 o 
   0   8   1      144.43      135.98      1.48 o 
   1   8   1      144.58      141.76      1.72 o 
   2   8   1      111.80      112.05      1.53 o 
   3   8   1       91.13       85.81      1.14 o 
   4   8   1        0.00       -0.51      0.51 o 
   5   8   1       49.70       57.25      1.05 o 
   6   8   1      227.93      228.59      4.25 o 
   7   8   1        0.04        0.36      0.61 o 
  -8   9   1       15.72       16.30      1.34 o 
  -7   9   1       79.98       76.17      1.93 o 
  -6   9   1        2.45        2.85      0.81 o 
  -5   9   1       74.18       74.13      4.31 o 
  -4   9   1        7.62        7.04      0.81 o 
  -3   9   1        1.82        0.54      1.03 o 
  -2   9   1       85.75       93.05      3.40 o 
  -1   9   1       58.07       56.83      1.18 o 
   0   9   1        1.33        0.52      0.46 o 
   1   9   1      127.23      129.67      2.18 o 
   2   9   1      436.51      444.32      5.43 o 
   3   9   1        3.37        5.86      0.64 o 
   4   9   1        3.01        5.59      0.58 o 
   5   9   1       19.50       16.82      0.88 o 
   6   9   1       24.64       21.75      1.46 o 
  -7  10   1        0.51        1.43      0.90 o 
  -6  10   1       50.03       49.98      1.76 o 
  -5  10   1        0.01       -0.38      0.81 o 
  -4  10   1      391.61      385.12      4.98 o 
  -3  10   1       73.58       68.06      2.13 o 
  -2  10   1      120.08      120.54      6.44 o 
  -1  10   1       18.29       14.34      1.34 o 
   0  10   1       24.15       23.94      1.58 o 
   1  10   1       62.98       59.02      2.19 o 
   2  10   1      124.47      133.51      3.16 o 
   3  10   1        0.59        0.75      0.58 o 
   4  10   1      132.18      134.15      2.13 o 
   5  10   1       13.35       18.84      1.58 o 
  -6  11   1        1.54        3.22      0.95 o 
  -5  11   1        1.51        0.56      0.81 o 
  -4  11   1       16.52       14.28      1.07 o 
  -3  11   1       63.67       62.04      1.63 o 
  -2  11   1       48.51       48.98      2.07 o 
  -1  11   1        2.25        2.67      1.09 o 
   0  11   1        2.28        1.09      0.97 o 
   1  11   1       41.02       39.25      1.82 o 
   2  11   1       50.49       51.89      1.94 o 
   3  11   1       11.07        9.24      1.09 o 
  -4  12   1        5.65        6.32      1.34 o 
  -3  12   1       13.19       13.73      1.46 o 
  -2  12   1      182.02      184.60      4.25 o 
  -1  12   1      130.64      122.99      3.28 o 
   0  12   1        0.09        0.61      1.09 o 
   1  12   1       65.17       72.43      2.43 o 
  -1 -12   2        0.08       -0.49      0.97 o 
   0 -12   2        4.84        6.32      1.22 o 
   1 -12   2       67.78       71.34      2.43 o 
   2 -12   2       44.79       43.26      2.19 o 
   3 -12   2       29.70       36.94      2.19 o 
  -4 -11   2        1.74        1.22      0.85 o 
  -3 -11   2       37.67       39.86      1.82 o 
  -2 -11   2       10.34        8.51      1.09 o 
  -1 -11   2        9.66        6.20      1.09 o 
   0 -11   2      148.02      149.97      3.52 o 
   1 -11   2        5.14        5.59      1.22 o 
   2 -11   2        3.84        5.23      1.22 o 
   3 -11   2       59.76       61.96      2.01 o 
   4 -11   2      177.21      175.79      2.92 o 
   5 -11   2        3.76        3.53      1.40 o 
  -5 -10   2        0.75        1.92      0.61 o 
  -4 -10   2       33.65       28.91      1.14 o 
  -3 -10   2       33.79       35.68      1.19 o 
  -2 -10   2        3.14        1.10      0.67 o 
  -1 -10   2       14.95       19.08      1.46 o 
   0 -10   2        0.15       -0.12      0.97 o 
   1 -10   2      112.03      112.04      2.02 o 
   2 -10   2      378.55      361.06     13.25 o 
   3 -10   2        0.59        0.38      0.73 o 
   4 -10   2       41.23       46.85      1.50 o 
   5 -10   2       15.70       14.28      1.03 o 
   6 -10   2       12.47       14.17      1.07 o 
   7 -10   2       15.19       11.34      1.34 o 
  -6  -9   2       34.98       39.86      1.82 o 
  -5  -9   2       35.40       40.61      1.11 o 
  -4  -9   2      122.90      134.59      3.71 o 
  -3  -9   2        3.69        2.03      0.64 o 
  -2  -9   2       48.72       50.77      1.46 o 
  -1  -9   2       99.90       98.66      1.38 o 
   0  -9   2      428.63      443.68      4.47 o 
   1  -9   2       41.84       35.43      1.16 o 
   2  -9   2      130.80      122.88      2.98 o 
   3  -9   2       94.25       99.75      1.93 o 
   4  -9   2        8.82        7.53      0.86 o 
   5  -9   2       18.25       12.40      0.95 o 
   6  -9   2        5.70        3.58      0.81 o 
   7  -9   2       78.18       78.83      2.55 o 
  -7  -8   2        0.16       -0.49      0.49 o 
  -6  -8   2        8.53       13.02      0.71 o 
  -5  -8   2        1.28        1.44      0.41 o 
  -4  -8   2      398.27      386.92      4.06 o 
  -3  -8   2        1.68        0.45      0.44 o 
  -2  -8   2       88.45       78.71      1.51 o 
  -1  -8   2        0.47        0.72      0.34 o 
   0  -8   2       16.76       14.44      0.68 o 
   1  -8   2       72.80       65.57      1.39 o 
   2  -8   2       12.92       12.58      0.65 o 
   3  -8   2      116.20      110.53      1.98 o 
   4  -8   2      167.25      162.18      2.49 o 
   5  -8   2        9.79        8.61      0.81 o 
   6  -8   2       37.15       32.06      1.58 o 
   7  -8   2       32.32       37.62      1.58 o 
   8  -8   2        1.43        1.94      1.22 o 
  -8  -7   2        6.96        5.97      0.67 o 
  -7  -7   2        0.83        0.43      0.47 o 
  -6  -7   2       25.19       24.15      0.74 o 
  -5  -7   2       39.75       38.13      0.73 o 
  -4  -7   2        0.78       -0.32      0.32 o 
  -3  -7   2      142.43      143.12      1.17 o 
  -2  -7   2      430.99      406.62      2.81 o 
  -1  -7   2      375.62      361.49      2.77 o 
   0  -7   2       20.03       22.82      0.58 o 
   1  -7   2        2.03        0.29      0.39 o 
   2  -7   2      148.56      148.80      1.50 o 
   3  -7   2      260.92      253.39      2.08 o 
   4  -7   2       75.76       79.38      1.53 o 
   5  -7   2      372.97      366.66      4.00 o 
   6  -7   2       18.31       15.40      1.11 o 
   7  -7   2       33.72       35.33      1.94 o 
   8  -7   2        0.64        0.85      0.97 o 
   9  -7   2      125.22      127.73      3.40 o 
  -8  -6   2        0.01        0.24      0.38 o 
  -7  -6   2      239.26      228.88      4.92 o 
  -6  -6   2       71.52       65.12      0.89 o 
  -5  -6   2       92.80       96.40      0.93 o 
  -4  -6   2       11.10       13.62      0.40 o 
  -3  -6   2      153.28      154.45      1.18 o 
  -2  -6   2      108.80       98.40      0.86 o 
  -1  -6   2     1037.45     1066.67      6.54 o 
   0  -6   2       67.53       86.06      0.83 o 
   1  -6   2      285.22      310.89      2.26 o 
   2  -6   2      252.64      251.19      2.16 o 
   3  -6   2      413.91      438.01      3.03 o 
   4  -6   2      190.91      201.30      2.04 o 
   5  -6   2       36.54       34.20      1.33 o 
   6  -6   2        9.59        8.85      0.60 o 
   7  -6   2       33.22       35.08      1.58 o 
   8  -6   2       27.48       24.70      1.42 o 
   9  -6   2        1.68        1.22      0.97 o 
  -9  -5   2        5.54        4.64      0.47 o 
  -8  -5   2       21.36       23.37      1.46 o 
  -7  -5   2       67.59       72.44      1.05 o 
  -6  -5   2       67.70       63.43      0.63 o 
  -5  -5   2       35.04       28.94      0.44 o 
  -4  -5   2     1747.80     1668.45     10.96 o 
  -3  -5   2        0.00        0.26      0.14 o 
  -2  -5   2      106.42      112.47      0.80 o 
  -1  -5   2      164.05      140.42      1.03 o 
   0  -5   2      718.36      823.42      5.45 o 
   1  -5   2      114.96      115.57      1.00 o 
   2  -5   2      986.90      970.02      7.24 o 
   3  -5   2        0.18        0.14      0.28 o 
   4  -5   2        0.03        0.42      0.44 o 
   5  -5   2        0.13       -0.03      0.41 o 
   6  -5   2      215.22      216.88      2.38 o 
   7  -5   2       74.58       74.61      1.10 o 
   8  -5   2       90.13       91.26      2.05 o 
   9  -5   2       24.72       24.83      1.58 o 
  -9  -4   2      120.50      113.92      1.67 o 
  -8  -4   2       53.68       54.63      0.99 o 
  -7  -4   2       34.71       32.55      0.66 o 
  -6  -4   2       44.70       43.09      0.47 o 
  -5  -4   2      732.13      730.32      5.32 o 
  -4  -4   2      513.19      543.30      4.01 o 
  -3  -4   2      115.34      128.99      1.25 o 
  -1  -4   2     1112.13     1195.08      6.25 o 
   0  -4   2      324.23      354.62      2.08 o 
   1  -4   2     1120.90     1219.64      7.18 o 
   2  -4   2      208.28      166.28      1.14 o 
   3  -4   2      309.99      348.77      2.50 o 
   4  -4   2        0.40        0.47      0.31 o 
   5  -4   2       42.73       46.26      0.69 o 
   6  -4   2       59.15       54.35      0.88 o 
   7  -4   2       21.10       19.44      0.67 o 
   8  -4   2       93.92       91.29      1.43 o 
   9  -4   2        3.30        2.33      0.62 o 
  10  -4   2       19.33       21.62      1.40 o 
 -10  -3   2        0.05        0.36      0.73 o 
  -9  -3   2        6.88        6.81      0.52 o 
  -8  -3   2       37.05       36.69      0.64 o 
  -7  -3   2       64.80       59.29      0.78 o 
  -6  -3   2     1260.06     1199.80      8.64 o 
  -5  -3   2       80.66       84.26      1.02 o 
  -4  -3   2      194.94      156.94      1.46 o 
  -3  -3   2      752.86      799.49      4.02 o 
  -2  -3   2        5.82       10.66      0.36 o 
  -1  -3   2     1204.76     1213.65      6.41 o 
   0  -3   2       29.88       39.34      0.58 o 
   1  -3   2      627.49      668.17      4.25 o 
   2  -3   2      229.30      237.16      1.50 o 
   3  -3   2        0.09       -0.21      0.21 o 
   4  -3   2      207.05      220.22      1.84 o 
   5  -3   2      689.43      649.28      4.54 o 
   6  -3   2      168.38      172.22      1.49 o 
   7  -3   2       56.37       53.49      0.87 o 
   8  -3   2        6.52        5.36      0.66 o 
   9  -3   2      173.55      182.27      2.42 o 
  10  -3   2       45.35       46.26      1.27 o 
 -10  -2   2        1.21        1.09      0.85 o 
  -9  -2   2       90.76       91.43      1.18 o 
  -8  -2   2      306.94      312.42      3.10 o 
  -7  -2   2      889.03      890.68      6.51 o 
  -6  -2   2      503.57      494.29      3.69 o 
  -5  -2   2      891.69      932.88      6.72 o 
  -4  -2   2     1372.81     1553.79     10.49 o 
  -3  -2   2      145.97      126.38      0.79 o 
  -2  -2   2      237.97      223.20      1.35 o 
  -1  -2   2     5307.45     5276.62     27.50 o 
   0  -2   2      576.87      582.82      3.25 o 
   1  -2   2      371.70      370.41      2.25 o 
   2  -2   2       44.85       47.76      0.48 o 
   3  -2   2     1027.59     1071.49      6.93 o 
   4  -2   2      265.38      310.03      2.41 o 
   5  -2   2      110.78       86.19      0.92 o 
   6  -2   2       26.28       29.61      0.56 o 
   7  -2   2        3.56        3.08      0.35 o 
   8  -2   2        0.01       -0.44      0.44 o 
   9  -2   2        0.19        0.21      0.51 o 
  10  -2   2        4.12        1.70      0.61 o 
 -10  -1   2       12.08       12.56      1.15 o 
  -9  -1   2       95.02       98.60      2.80 o 
  -8  -1   2       31.58       31.32      1.18 o 
  -7  -1   2        0.50        0.55      0.26 o 
  -6  -1   2       73.78       63.57      0.62 o 
  -5  -1   2      214.57      203.71      1.80 o 
  -4  -1   2       60.22       56.41      0.51 o 
  -3  -1   2     1665.77     1610.11      9.95 o 
  -2  -1   2     1404.07     1328.88      6.85 o 
  -1  -1   2      453.52      463.31      2.57 o 
   0  -1   2     2916.33     2947.87     21.50 o 
   1  -1   2     5752.55     5594.85     38.47 o 
   2  -1   2      191.96      204.85      1.32 o 
   3  -1   2       76.41       71.50      0.67 o 
   4  -1   2       18.82       15.82      0.36 o 
   5  -1   2       16.09       10.30      0.56 o 
   6  -1   2      137.83      137.06      1.57 o 
   7  -1   2      788.47      771.53     10.04 o 
   8  -1   2       76.25       74.80      1.45 o 
   9  -1   2       27.47       29.83      1.02 o 
  10  -1   2       67.30       64.60      1.25 o 
 -10   0   2       27.57       28.44      2.01 o 
  -9   0   2      948.77      959.49     10.86 o 
  -8   0   2        1.18       -0.80      0.99 o 
  -7   0   2      152.67      156.82      1.16 o 
  -6   0   2      100.04      113.66      0.89 o 
  -5   0   2      315.89      306.82      1.76 o 
  -4   0   2       10.74       13.70      0.30 o 
  -3   0   2     1705.85     1726.24      8.87 o 
  -2   0   2       52.96       49.97      0.36 o 
  -1   0   2       72.21       76.19      0.49 o 
   0   0   2      823.40      842.14      5.01 o 
   2   0   2      194.07      193.12      1.27 o 
   3   0   2      247.02      259.12      2.39 o 
   4   0   2      837.02      836.09     18.65 o 
   5   0   2      231.78      223.90      1.73 o 
   6   0   2       22.81       24.30      0.68 o 
   7   0   2       23.61       23.85      0.76 o 
   8   0   2       40.74       41.31      1.22 o 
   9   0   2        2.11        2.48      0.55 o 
  10   0   2       18.56       20.63      0.96 o 
 -11   1   2        8.00        6.82      0.91 o 
 -10   1   2       56.71       55.61      1.42 o 
  -9   1   2      365.47      371.15      4.67 o 
  -8   1   2        7.31        5.49      0.44 o 
  -7   1   2      109.05      105.70      0.98 o 
  -6   1   2      124.25      125.41      1.06 o 
  -5   1   2      329.29      336.59      2.27 o 
  -4   1   2      107.11      105.50      0.74 o 
  -3   1   2       40.71       47.57      0.40 o 
  -1   1   2       15.84       11.35      0.34 o 
   0   1   2        4.18        3.82      0.12 o 
   1   1   2       91.04       88.53      0.67 o 
   2   1   2      405.79      435.93      3.44 o 
   3   1   2     1312.32     1412.14     11.80 o 
   4   1   2      364.70      319.17      3.02 o 
   5   1   2      191.90      186.78      1.88 o 
   6   1   2      497.83      496.10      4.15 o 
   7   1   2       20.70       17.40      1.00 o 
   8   1   2       25.30       22.69      0.76 o 
   9   1   2        1.08        1.59      0.38 o 
  10   1   2       92.41       91.02      2.43 o 
 -11   2   2       68.59       67.20      2.55 o 
 -10   2   2       12.69       12.08      0.97 o 
  -9   2   2       28.87       27.26      1.40 o 
  -8   2   2        2.05        1.16      0.42 o 
  -7   2   2       38.32       35.48      0.62 o 
  -6   2   2       33.72       23.37      0.63 o 
  -5   2   2        3.56        6.05      0.30 o 
  -4   2   2       86.22       73.88      0.62 o 
  -3   2   2       52.85       58.14      0.47 o 
  -2   2   2    12098.31    12152.78    195.90 o 
  -1   2   2     5581.83     5597.04     34.03 o 
   0   2   2     1145.11     1181.29      6.58 o 
   1   2   2        7.97        8.06      0.39 o 
   2   2   2     1310.44     1448.30     12.89 o 
   3   2   2      366.26      399.23      3.58 o 
   4   2   2     1529.38     1508.54     13.86 o 
   5   2   2        0.53        1.01      0.23 o 
   6   2   2      202.09      199.27      2.23 o 
   7   2   2       62.27       64.45      0.84 o 
   8   2   2      476.93      469.30     10.94 o 
   9   2   2        0.99        1.09      0.73 o 
 -10   3   2        5.88        5.72      0.69 o 
  -9   3   2        5.93        5.75      0.75 o 
  -8   3   2        1.95        0.32      0.42 o 
  -7   3   2        2.85        1.97      0.33 o 
  -6   3   2      233.38      230.22      2.27 o 
  -5   3   2      116.66      120.54      1.03 o 
  -4   3   2     1167.03     1207.22      6.75 o 
  -3   3   2      470.64      501.00      2.59 o 
  -2   3   2     5615.05     5594.60     27.90 o 
  -1   3   2      357.97      360.63      2.11 o 
   0   3   2     1455.76     1481.80      8.23 o 
   1   3   2       54.99       62.44      0.50 o 
   2   3   2       34.11       33.08      0.36 o 
   3   3   2       54.77       51.62      0.80 o 
   4   3   2     1199.78     1098.50     13.86 o 
   5   3   2        9.74        9.02      0.73 o 
   6   3   2        4.86        4.57      0.65 o 
   7   3   2      153.22      149.42      3.34 o 
   8   3   2       28.75       24.06      0.97 o 
   9   3   2       35.27       35.24      1.22 o 
 -10   4   2       56.50       61.98      2.49 o 
  -9   4   2        4.36        2.06      0.72 o 
  -8   4   2       30.05       30.49      0.80 o 
  -7   4   2      331.27      341.12      2.70 o 
  -6   4   2       91.18       93.11      1.05 o 
  -5   4   2      167.26      157.09      1.37 o 
  -4   4   2     2362.36     2483.66     14.37 o 
  -3   4   2     5181.28     5411.24     28.41 o 
  -2   4   2      691.22      696.49      3.87 o 
  -1   4   2      920.24      875.19      4.72 o 
   0   4   2        1.13        4.00      0.21 o 
   1   4   2     3146.83     3289.32     19.30 o 
   2   4   2       97.00      107.81      0.82 o 
   3   4   2      186.84      170.46      1.35 o 
   4   4   2      136.28      128.63      1.21 o 
   5   4   2      592.83      541.90      7.21 o 
   6   4   2      824.70      825.04     10.63 o 
   9   4   2        2.40        3.77      0.61 o 
 -10   5   2       38.70       43.99      2.07 o 
  -9   5   2        0.29       -0.76      0.76 o 
  -8   5   2        1.47        0.20      0.47 o 
  -7   5   2       27.49       25.19      0.75 o 
  -6   5   2      187.49      183.13      1.82 o 
  -5   5   2      422.00      421.90      2.94 o 
  -4   5   2      468.28      466.44      3.38 o 
  -3   5   2       67.32       63.73      0.84 o 
  -2   5   2        1.04       -0.15      0.23 o 
  -1   5   2       84.03       72.56      0.66 o 
   0   5   2      389.28      389.60      2.67 o 
   1   5   2      115.39      105.66      0.84 o 
   2   5   2       54.20       50.16      0.48 o 
   3   5   2      188.36      193.54      1.57 o 
   4   5   2       51.03       53.95      0.59 o 
   5   5   2       34.29       24.17      1.40 o 
   6   5   2      193.44      170.81      3.71 o 
 -10   6   2       21.16       25.64      1.82 o 
  -9   6   2       50.03       48.49      2.07 o 
  -8   6   2       77.42       72.68      2.15 o 
  -7   6   2       44.05       46.90      1.04 o 
  -6   6   2      137.04      136.43      1.52 o 
  -5   6   2      486.27      500.12      6.97 o 
  -4   6   2      109.01      114.17      1.24 o 
  -3   6   2      171.77      175.16      1.51 o 
  -2   6   2       21.57       25.55      0.66 o 
  -1   6   2      915.05      951.49      6.38 o 
   0   6   2      162.57      160.56      1.20 o 
   1   6   2       82.66       82.85      0.75 o 
   2   6   2       16.42       14.84      0.38 o 
   3   6   2     2154.67     2114.02     13.89 o 
   4   6   2     1758.41     1746.49     12.53 o 
   5   6   2        1.24        0.72      0.40 o 
   6   6   2       60.44       58.09      2.92 o 
  -9   7   2       13.08       11.42      1.34 o 
  -8   7   2        0.72        1.83      1.03 o 
  -7   7   2      528.19      536.74     15.31 o 
  -6   7   2       97.43       84.88      3.10 o 
  -5   7   2       40.98       38.35      1.70 o 
  -4   7   2      222.68      219.51      3.01 o 
  -3   7   2      295.08      282.01      2.76 o 
  -2   7   2        4.39        2.72      0.40 o 
  -1   7   2       92.59      102.53      1.02 o 
   0   7   2      599.87      587.18      4.31 o 
   1   7   2      241.34      232.07      1.66 o 
   2   7   2       32.91       39.70      0.56 o 
   3   7   2      401.40      395.39      3.20 o 
   4   7   2       60.07       69.38      0.97 o 
   5   7   2        0.21       -0.30      0.30 o 
   6   7   2      327.74      319.25      5.59 o 
   7   7   2        0.59        0.36      0.49 o 
  -9   8   2        0.07        0.49      1.22 o 
  -8   8   2      197.95      196.39      3.18 o 
  -7   8   2       18.17       19.53      2.55 o 
  -6   8   2        0.08       -0.18      0.77 o 
  -5   8   2        2.27        1.62      1.22 o 
  -4   8   2       88.28       84.77      1.71 o 
  -3   8   2        4.08        3.40      0.64 o 
  -2   8   2       97.51       96.11      1.34 o 
  -1   8   2       10.55        9.77      0.52 o 
   0   8   2      518.11      529.78      4.39 o 
   1   8   2       35.59       37.00      0.72 o 
   2   8   2     1110.32     1106.42     10.82 o 
   3   8   2       16.62       16.01      0.76 o 
   4   8   2       56.29       48.98      1.12 o 
   5   8   2       10.17       13.28      0.73 o 
   6   8   2        6.98        7.17      0.85 o 
  -8   9   2       16.00       11.33      1.52 o 
  -7   9   2       56.12       56.42      1.67 o 
  -6   9   2       65.83       68.99      1.76 o 
  -5   9   2        7.56        6.19      1.94 o 
  -4   9   2      106.89      111.51      2.06 o 
  -3   9   2      144.52      139.01      4.74 o 
  -2   9   2      134.10      131.23      2.19 o 
  -1   9   2        6.76        5.41      0.69 o 
   0   9   2      389.92      384.49      3.99 o 
   1   9   2       49.49       52.21      2.67 o 
   2   9   2      150.77      157.05      3.77 o 
   3   9   2       78.40       78.11      1.49 o 
   4   9   2       89.85       94.24      1.66 o 
   5   9   2        9.20       10.69      1.09 o 
  -7  10   2        7.21        6.00      1.15 o 
  -6  10   2       10.03        9.55      0.99 o 
  -5  10   2       48.45       52.13      1.59 o 
  -4  10   2       40.42       38.45      1.76 o 
  -3  10   2       74.51       68.32      2.37 o 
  -2  10   2        0.36        0.06      0.64 o 
  -1  10   2       71.51       72.92      2.31 o 
   0  10   2        0.38        0.12      0.85 o 
   1  10   2        8.75       11.86      0.91 o 
   2  10   2       82.15       81.99      1.76 o 
   3  10   2      179.39      189.89      2.77 o 
   4  10   2       98.64      109.06      1.94 o 
  -6  11   2        0.02        0.38      0.81 o 
  -5  11   2       40.05       47.31      1.63 o 
  -4  11   2       10.06        9.87      0.95 o 
  -3  11   2        2.24        1.46      1.22 o 
  -2  11   2       57.85       51.77      2.07 o 
  -1  11   2      232.26      241.35      4.86 o 
   0  11   2       93.97       98.19      2.67 o 
   1  11   2       80.86       86.53      2.43 o 
   2  11   2       35.44       40.71      1.82 o 
   3  11   2      231.26      250.83      4.74 o 
  -3  12   2       10.79       10.69      1.46 o 
  -2  12   2       26.85       24.79      1.94 o 
  -1  12   2        5.20        5.95      1.22 o 
   0  12   2        0.78        0.73      1.09 o 
  -1 -12   3        8.61        9.97      1.34 o 
   0 -12   3      158.86      159.20      3.77 o 
   1 -12   3        0.52       -0.36      1.22 o 
   2 -12   3       99.21      106.09      3.16 o 
   3 -12   3       61.72       66.72      2.67 o 
  -4 -11   3       40.00       44.24      1.82 o 
  -3 -11   3        3.49        1.46      0.97 o 
  -2 -11   3       10.64        8.87      1.09 o 
  -1 -11   3       57.94       56.02      2.07 o 
   0 -11   3       20.79       20.78      1.70 o 
   1 -11   3       51.15       50.92      2.07 o 
   2 -11   3        4.76        7.21      1.76 o 
   3 -11   3        0.03        0.85      0.77 o 
   4 -11   3        1.31        0.43      0.86 o 
   5 -11   3        6.94        5.64      1.58 o 
  -5 -10   3       80.04       78.29      1.57 o 
  -4 -10   3       19.72       21.58      1.14 o 
  -3 -10   3       28.67       31.60      1.88 o 
  -2 -10   3       52.22       50.31      1.82 o 
  -1 -10   3        4.08        5.83      1.09 o 
   0 -10   3      130.00      131.49      3.16 o 
   1 -10   3        0.05       -0.67      0.67 o 
   2 -10   3       47.87       51.99      1.50 o 
   3 -10   3       18.93       21.22      1.16 o 
   4 -10   3       25.34       26.42      1.28 o 
   5 -10   3       23.79       26.74      1.33 o 
   6 -10   3        0.27       -0.77      0.77 o 
  -6  -9   3        0.76        0.89      0.44 o 
  -5  -9   3        2.66        3.18      0.48 o 
  -4  -9   3       79.72       73.27      1.95 o 
  -3  -9   3      596.69      559.61      6.74 o 
  -2  -9   3      104.59      113.08      2.01 o 
  -1  -9   3      151.80      157.28      1.67 o 
   0  -9   3       90.90       82.47      1.79 o 
   1  -9   3      295.14      293.62      4.92 o 
   2  -9   3      184.32      185.51      2.75 o 
   3  -9   3       22.98       24.31      1.12 o 
   4  -9   3       13.89       13.55      0.95 o 
   5  -9   3        7.63        8.36      0.86 o 
   6  -9   3       62.45       58.85      1.67 o 
   7  -9   3       81.41       91.66      4.38 o 
  -7  -8   3      474.76      501.56      8.02 o 
  -6  -8   3        1.59        3.56      0.41 o 
  -5  -8   3        9.30        6.66      0.48 o 
  -4  -8   3      119.12      116.50      2.71 o 
  -3  -8   3      138.47      144.98      2.26 o 
  -2  -8   3      337.22      318.77      2.84 o 
  -1  -8   3      163.02      159.72      1.36 o 
   0  -8   3      124.92      114.15      1.56 o 
   1  -8   3       89.68       71.01      1.25 o 
   2  -8   3       22.25       19.45      0.95 o 
   3  -8   3      195.67      186.41      2.27 o 
   4  -8   3        9.08        8.49      0.81 o 
   5  -8   3      148.41      144.22      3.65 o 
   6  -8   3       19.28       17.94      1.03 o 
   7  -8   3       54.03       59.09      3.95 o 
   8  -8   3        1.02        1.34      1.09 o 
  -8  -7   3        0.88        1.17      0.47 o 
  -7  -7   3      246.89      262.10      3.44 o 
  -6  -7   3      153.38      146.25      1.67 o 
  -5  -7   3       27.76       18.18      0.62 o 
  -4  -7   3       29.76       25.93      0.72 o 
  -3  -7   3        3.40        5.19      0.32 o 
  -2  -7   3        5.10        7.20      0.46 o 
  -1  -7   3      488.92      486.74      2.93 o 
   0  -7   3       81.24       73.60      0.88 o 
   1  -7   3      159.85      146.18      1.56 o 
   2  -7   3       11.84        8.02      0.43 o 
   3  -7   3       12.56       12.37      0.65 o 
   4  -7   3       19.32       16.95      0.80 o 
   5  -7   3      242.36      254.24      2.99 o 
   6  -7   3        3.75        3.34      0.61 o 
   7  -7   3        1.73        2.25      0.77 o 
   8  -7   3        0.83        1.70      1.09 o 
  -9  -6   3      119.52      116.19      1.76 o 
  -8  -6   3        0.55        0.59      0.47 o 
  -7  -6   3      107.78      101.73      1.55 o 
  -6  -6   3      116.93      107.16      1.40 o 
  -5  -6   3        6.17        5.31      0.63 o 
  -4  -6   3     2468.87     2308.75     16.08 o 
  -3  -6   3       26.26       25.16      0.44 o 
  -2  -6   3       14.86       11.32      0.37 o 
  -1  -6   3        0.97        0.48      0.21 o 
   0  -6   3      533.75      534.64      4.00 o 
   1  -6   3       34.23       31.65      0.71 o 
   2  -6   3      505.39      555.74      3.99 o 
   3  -6   3      343.67      336.63      2.74 o 
   4  -6   3      576.17      584.86      6.68 o 
   5  -6   3        9.92       10.90      0.60 o 
   6  -6   3       47.20       45.87      1.01 o 
   7  -6   3       40.12       40.00      1.83 o 
   8  -6   3        3.02        2.43      1.09 o 
   9  -6   3      108.36      103.06      2.92 o 
  -9  -5   3       49.86       49.73      1.07 o 
  -8  -5   3      113.78      108.22      1.63 o 
  -7  -5   3        1.90        0.73      0.26 o 
  -6  -5   3      411.39      385.26      2.95 o 
  -5  -5   3      105.25      108.54      1.03 o 
  -4  -5   3      793.07      831.42      5.26 o 
  -3  -5   3       74.26       73.80      0.69 o 
  -2  -5   3       75.97       80.61      0.70 o 
  -1  -5   3       41.66       32.57      0.55 o 
   0  -5   3      701.84      655.74      4.32 o 
   1  -5   3        7.37       13.30      0.42 o 
   2  -5   3      342.57      316.69      2.59 o 
   3  -5   3      920.20      942.25      6.86 o 
   4  -5   3      340.84      328.17      2.94 o 
   5  -5   3      190.57      187.76      2.75 o 
   6  -5   3       59.19       59.72      0.96 o 
   7  -5   3        0.18       -0.18      0.50 o 
   8  -5   3       49.43       52.68      2.42 o 
   9  -5   3        0.06       -0.61      0.97 o 
 -10  -4   3      100.97       98.74      1.63 o 
  -9  -4   3        8.25        7.47      0.91 o 
  -8  -4   3       38.08       34.07      0.90 o 
  -7  -4   3       66.99       67.14      0.83 o 
  -6  -4   3      167.06      146.91      1.13 o 
  -5  -4   3        1.38        0.72      0.19 o 
  -4  -4   3      780.27      747.09      4.34 o 
  -3  -4   3       73.38       69.03      0.54 o 
  -2  -4   3      737.12      759.00      4.30 o 
  -1  -4   3     3468.37     3489.95     18.46 o 
   0  -4   3        0.46        3.06      0.21 o 
   1  -4   3        0.31        0.68      0.21 o 
   2  -4   3      750.98      792.50      4.58 o 
   3  -4   3      790.17      791.98      5.65 o 
   4  -4   3       58.77       68.26      0.91 o 
   5  -4   3      140.13      129.50      1.59 o 
   6  -4   3        7.67        7.08      0.48 o 
   7  -4   3       13.63       10.05      0.52 o 
   8  -4   3       78.40       76.46      1.43 o 
   9  -4   3       59.34       65.43      1.46 o 
 -10  -3   3        0.20        0.55      0.67 o 
  -9  -3   3       86.32       87.22      1.45 o 
  -8  -3   3      635.09      612.63      8.94 o 
  -7  -3   3       12.74       10.88      0.38 o 
  -6  -3   3      342.95      322.75      2.50 o 
  -5  -3   3      731.64      751.06      5.16 o 
  -4  -3   3      111.01      106.47      0.73 o 
  -3  -3   3      477.31      535.07      2.92 o 
  -2  -3   3     1913.51     2011.16     11.21 o 
  -1  -3   3     2592.04     2715.11     15.12 o 
   0  -3   3      177.15      203.58      1.18 o 
   1  -3   3      412.66      394.80      2.29 o 
   2  -3   3       40.89       35.82      0.45 o 
   3  -3   3     1172.39     1211.07      8.46 o 
   4  -3   3       86.11       89.30      0.94 o 
   5  -3   3      137.13      136.45      1.30 o 
   6  -3   3       24.15       23.39      0.61 o 
   7  -3   3      129.17      132.09      1.42 o 
   8  -3   3       40.96       38.49      1.02 o 
   9  -3   3       20.32       19.78      0.96 o 
  10  -3   3       49.75       51.22      1.33 o 
 -10  -2   3       56.93       52.38      1.82 o 
  -9  -2   3      139.17      143.02      2.17 o 
  -8  -2   3        3.47        3.88      0.39 o 
  -7  -2   3       14.71       15.00      0.46 o 
  -6  -2   3      181.40      182.03      1.46 o 
  -5  -2   3      225.97      225.19      1.40 o 
  -4  -2   3      164.42      168.70      1.18 o 
  -3  -2   3      683.41      727.01      4.17 o 
  -2  -2   3        0.05        0.69      0.15 o 
  -1  -2   3     1255.97     1166.32      6.50 o 
   0  -2   3        2.79        0.18      0.17 o 
   1  -2   3      952.04      920.45      5.41 o 
   2  -2   3     3552.42     3721.95     21.11 o 
   3  -2   3     1245.97     1388.10      8.34 o 
   4  -2   3      301.26      311.12      2.42 o 
   5  -2   3       72.30       74.33      0.83 o 
   6  -2   3      775.02      792.50      5.64 o 
   7  -2   3       18.03       17.94      0.69 o 
   8  -2   3       55.37       54.57      1.69 o 
   9  -2   3       84.01       86.10      2.11 o 
  10  -2   3       74.14       69.64      1.38 o 
 -10  -1   3      110.78      111.18      2.19 o 
  -9  -1   3       18.95       19.05      1.80 o 
  -8  -1   3      225.51      221.48      2.40 o 
  -7  -1   3      128.56      133.00      1.46 o 
  -6  -1   3        0.04        0.14      0.20 o 
  -5  -1   3     2957.00     2987.01     23.54 o 
  -4  -1   3     1234.85     1271.75      7.52 o 
  -3  -1   3      289.43      272.77      1.60 o 
  -2  -1   3     1111.46     1058.44      5.68 o 
  -1  -1   3        8.70       11.13      0.27 o 
   0  -1   3     2987.51     2929.77     16.32 o 
   1  -1   3      910.91      869.64      4.35 o 
   2  -1   3     2553.24     2549.26     14.46 o 
   3  -1   3      650.11      702.14      4.56 o 
   4  -1   3       23.15       20.65      0.48 o 
   5  -1   3      211.01      225.13      1.97 o 
   6  -1   3      100.46       94.44      1.08 o 
   7  -1   3       31.69       26.51      0.87 o 
   8  -1   3      101.75      101.03      1.88 o 
   9  -1   3        3.85        2.37      0.51 o 
  10  -1   3       25.17       27.80      1.47 o 
 -11   0   3       10.97       10.09      0.76 o 
 -10   0   3      110.51      106.52      1.83 o 
  -9   0   3        0.15       -0.85      0.85 o 
  -8   0   3       27.21       27.97      1.47 o 
  -7   0   3       86.02       89.81      0.79 o 
  -6   0   3      124.52      132.11      0.98 o 
  -5   0   3       58.55       53.55      0.48 o 
  -4   0   3      357.26      350.22      2.06 o 
  -3   0   3     1353.86     1462.37      9.13 o 
  -2   0   3     6435.37     6322.94     43.76 o 
  -1   0   3      211.88      208.92      1.31 o 
   0   0   3       41.06       42.03      0.38 o 
   1   0   3       36.21       47.10      0.35 o 
   2   0   3     1247.38     1282.80      7.44 o 
   3   0   3       50.61       59.62      0.57 o 
   4   0   3     2633.80     2864.69     19.41 o 
   5   0   3      196.11      186.52      1.60 o 
   6   0   3      441.43      437.67      3.55 o 
   7   0   3      153.58      141.39      1.83 o 
   8   0   3       99.69       92.93      1.57 o 
   9   0   3       17.48       17.08      0.67 o 
  10   0   3       12.74       13.39      0.70 o 
 -11   1   3       54.45       58.87      1.76 o 
 -10   1   3       15.52       17.65      1.02 o 
  -9   1   3       13.97       13.82      0.81 o 
  -8   1   3      152.03      156.66      1.74 o 
  -7   1   3      169.80      174.01      1.41 o 
  -6   1   3      187.11      188.11      1.31 o 
  -5   1   3      273.94      255.49      1.65 o 
  -4   1   3      199.12      180.17      1.61 o 
  -3   1   3      599.51      596.53      2.84 o 
  -1   1   3     8058.92     8282.97    133.92 o 
   0   1   3        3.98        4.71      0.16 o 
   1   1   3      180.56      164.33      1.04 o 
   2   1   3     1637.82     1617.88     11.24 o 
   3   1   3      959.97     1024.69     25.27 o 
   4   1   3      432.23      444.64      4.19 o 
   5   1   3      321.64      309.75      2.49 o 
   6   1   3       93.78       95.71      1.26 o 
   7   1   3       98.08       94.87      1.08 o 
   8   1   3      156.59      156.90      3.40 o 
   9   1   3      103.25      100.73      1.61 o 
 -11   2   3        1.15        0.96      0.91 o 
 -10   2   3        4.85        6.79      0.81 o 
  -9   2   3       53.99       54.90      1.40 o 
  -8   2   3       48.87       49.61      1.33 o 
  -7   2   3       71.68       67.65      0.80 o 
  -6   2   3      355.71      345.49      2.69 o 
  -5   2   3       39.05       34.76      0.52 o 
  -4   2   3      242.73      266.49      1.60 o 
  -3   2   3       42.64       40.81      0.39 o 
  -2   2   3      507.31      484.22      2.44 o 
  -1   2   3     1904.89     1930.63      9.56 o 
   0   2   3       82.95       89.36      0.57 o 
   1   2   3     2260.51     2238.84     13.24 o 
   2   2   3      320.99      373.07      2.56 o 
   3   2   3      324.40      392.37      2.95 o 
   4   2   3      290.73      293.87      2.66 o 
   5   2   3      912.82      872.75     11.05 o 
   6   2   3       82.24       78.91      0.99 o 
   7   2   3       46.75       43.96      0.75 o 
   8   2   3       26.15       24.81      0.70 o 
   9   2   3       61.26       60.10      1.29 o 
 -10   3   3       44.62       44.84      1.23 o 
  -9   3   3       60.21       59.21      1.25 o 
  -8   3   3       92.96       91.09      1.06 o 
  -7   3   3      116.43      121.25      1.11 o 
  -6   3   3       80.90       89.98      0.97 o 
  -5   3   3      507.87      491.11      3.09 o 
  -4   3   3       14.22       14.56      0.50 o 
  -3   3   3      823.98      936.39      4.65 o 
  -2   3   3       70.42       71.65      0.53 o 
  -1   3   3       85.62       91.42      0.65 o 
   0   3   3      180.03      161.56      1.03 o 
   1   3   3     6779.10     7027.63     40.90 o 
   2   3   3       33.37       24.04      0.32 o 
   3   3   3       12.96       11.65      0.31 o 
   4   3   3      673.44      637.51      6.48 o 
   5   3   3      331.20      317.13      2.69 o 
   6   3   3      177.54      160.59      2.16 o 
   7   3   3      230.91      235.61      7.53 o 
   8   3   3       27.37       24.99      0.77 o 
   9   3   3       25.02       29.04      1.82 o 
 -10   4   3        5.70        4.21      0.91 o 
  -9   4   3       15.68       13.27      0.77 o 
  -8   4   3        8.51        7.15      0.50 o 
  -7   4   3      280.01      289.96      2.35 o 
  -6   4   3      115.73      110.85      1.48 o 
  -5   4   3      173.53      169.05      1.81 o 
  -4   4   3      813.02      879.53      5.31 o 
  -3   4   3        6.47        0.62      0.22 o 
  -2   4   3      111.48      131.78      0.86 o 
  -1   4   3      154.27      156.94      1.01 o 
   0   4   3      149.23      145.30      1.03 o 
   1   4   3     2691.71     2778.78     16.32 o 
   2   4   3        1.06        0.50      0.13 o 
   3   4   3      213.53      214.81      1.82 o 
   4   4   3        3.37        3.91      0.20 o 
   5   4   3      568.54      548.44      7.30 o 
   6   4   3      320.95      302.13      7.66 o 
   7   4   3      148.22      135.63      2.43 o 
   8   4   3      156.41      167.83      4.07 o 
   9   4   3        0.31        1.22      0.43 o 
 -10   5   3        1.41        0.00      1.09 o 
  -9   5   3       15.20       14.58      1.34 o 
  -8   5   3       13.62       12.55      0.60 o 
  -7   5   3      291.57      293.65      3.46 o 
  -6   5   3       15.64       14.76      0.58 o 
  -5   5   3       12.73       10.77      0.42 o 
  -4   5   3     1406.34     1419.50      9.53 o 
  -3   5   3      254.22      244.96      1.95 o 
  -2   5   3      150.95      147.63      1.07 o 
  -1   5   3      200.73      223.83      1.47 o 
   0   5   3      187.88      180.25      1.38 o 
   1   5   3      125.00      127.17      1.03 o 
   2   5   3      466.25      444.80      2.71 o 
   3   5   3      229.36      230.75      1.87 o 
   4   5   3      929.62      885.05      6.46 o 
   5   5   3      108.41       81.72      1.21 o 
   6   5   3       32.25       28.26      1.17 o 
 -10   6   3       30.17       32.57      1.94 o 
  -9   6   3       34.20       30.87      1.94 o 
  -8   6   3       12.85       12.85      0.83 o 
  -7   6   3      160.33      152.30      2.49 o 
  -6   6   3        0.03       -0.64      0.64 o 
  -5   6   3       54.25       43.16      0.91 o 
  -4   6   3        5.64       10.01      0.69 o 
  -3   6   3      429.13      420.13      3.10 o 
  -2   6   3       49.40       47.92      0.68 o 
  -1   6   3        1.68        0.77      0.25 o 
   0   6   3     1225.30     1207.17      7.79 o 
   1   6   3       31.70       30.64      0.51 o 
   2   6   3      538.84      512.39      3.24 o 
   3   6   3       57.78       53.89      0.69 o 
   4   6   3      327.60      306.52      2.79 o 
   5   6   3        2.15        1.06      0.39 o 
   6   6   3       94.60       94.43      1.94 o 
  -9   7   3        0.54       -0.36      1.09 o 
  -8   7   3       41.99       48.43      2.86 o 
  -7   7   3        4.63        0.71      0.81 o 
  -6   7   3       14.39       12.64      1.03 o 
  -5   7   3       18.26       17.76      1.15 o 
  -4   7   3      105.71      102.64      1.58 o 
  -3   7   3       31.93       34.09      0.73 o 
  -2   7   3       16.18       15.89      0.63 o 
  -1   7   3      102.99       96.37      1.10 o 
   0   7   3      742.87      733.02      4.61 o 
   1   7   3       16.11       16.92      0.47 o 
   2   7   3      141.40      128.10      1.14 o 
   3   7   3       53.70       66.82      1.19 o 
   4   7   3       68.17       68.71      0.98 o 
   5   7   3       73.79       80.98      1.16 o 
   6   7   3      232.74      231.87      4.25 o 
   7   7   3      210.47      217.00      6.44 o 
  -9   8   3       37.53       30.99      1.94 o 
  -8   8   3        3.62        5.04      0.95 o 
  -7   8   3       38.87       32.60      1.33 o 
  -6   8   3      149.81      161.16      2.66 o 
  -5   8   3        0.24       -0.44      0.64 o 
  -4   8   3       33.65       29.73      1.16 o 
  -3   8   3       71.39       64.60      1.46 o 
  -2   8   3       49.19       50.88      1.00 o 
  -1   8   3        5.77        6.35      0.48 o 
   0   8   3     1254.06     1234.54     11.21 o 
   1   8   3      782.37      801.43      6.03 o 
   2   8   3      632.03      621.40      5.49 o 
   3   8   3      328.16      319.76      3.02 o 
   4   8   3       19.62       18.71      0.71 o 
   5   8   3       29.87       27.87      0.79 o 
   6   8   3       31.56       34.64      1.34 o 
  -8   9   3        0.11        0.61      0.86 o 
  -7   9   3      114.84      116.09      2.86 o 
  -6   9   3       17.00       15.34      1.03 o 
  -5   9   3       83.18       84.06      1.85 o 
  -4   9   3       57.32       51.98      2.49 o 
  -3   9   3      195.89      195.86      2.88 o 
  -2   9   3       43.71       40.42      1.24 o 
  -1   9   3      114.77      122.99      3.52 o 
   0   9   3       52.72       53.65      1.21 o 
   1   9   3       15.02       19.84      1.02 o 
   2   9   3        1.89        2.85      0.64 o 
   3   9   3      218.17      243.73      3.29 o 
   4   9   3        2.97        2.31      0.58 o 
   5   9   3        0.55        0.61      0.85 o 
  -7  10   3       39.86       40.68      1.50 o 
  -6  10   3       10.49        9.46      0.99 o 
  -5  10   3      114.83      118.42      2.28 o 
  -4  10   3       24.34       19.83      1.22 o 
  -3  10   3      274.65      268.94      3.70 o 
  -2  10   3       64.12       60.34      1.55 o 
  -1  10   3       50.52       48.98      1.94 o 
   0  10   3       59.97       52.38      1.94 o 
   1  10   3       69.02       64.65      2.07 o 
   2  10   3       12.26       12.65      0.85 o 
   3  10   3      213.51      221.18      4.13 o 
   4  10   3        2.42        0.42      0.58 o 
  -6  11   3        2.31        1.15      0.86 o 
  -5  11   3       81.52       81.07      3.77 o 
  -4  11   3        1.43        1.15      1.09 o 
  -3  11   3        0.08        0.49      1.09 o 
  -2  11   3       92.58       94.18      2.67 o 
  -1  11   3       66.57       65.50      2.31 o 
   0  11   3       11.78       12.76      1.34 o 
   1  11   3        0.98       -0.12      0.97 o 
   2  11   3       14.55       15.07      1.22 o 
  -3  12   3       13.54       12.15      1.58 o 
  -2  12   3        3.01        1.22      1.22 o 
  -1  12   3        5.54        4.01      1.22 o 
  -1 -12   4       17.81       15.92      1.46 o 
   0 -12   4       12.00       11.91      1.46 o 
   1 -12   4      245.21      266.51      5.59 o 
   2 -12   4       82.73       93.94      3.04 o 
  -4 -11   4       13.43       15.43      1.22 o 
  -3 -11   4      104.86      106.09      2.67 o 
  -2 -11   4        3.15        1.94      1.09 o 
  -1 -11   4      193.99      205.02      4.38 o 
   0 -11   4       47.15       45.21      2.07 o 
   1 -11   4       55.42       60.52      2.31 o 
   2 -11   4       78.09       71.47      1.76 o 
   3 -11   4       26.27       27.12      1.37 o 
   4 -11   4        6.21        6.74      1.09 o 
   5 -11   4       53.98       53.68      1.67 o 
  -5 -10   4       34.60       33.33      1.58 o 
  -4 -10   4        4.94        3.55      1.40 o 
  -3 -10   4        3.47        4.25      0.97 o 
  -2 -10   4        0.40        1.09      0.97 o 
  -1 -10   4       16.20       15.92      1.34 o 
   0 -10   4        5.97        2.67      1.09 o 
   1 -10   4      252.87      258.30      6.68 o 
   2 -10   4      209.51      208.43      3.16 o 
   3 -10   4       37.03       39.44      2.13 o 
   4 -10   4       70.43       71.11      1.80 o 
   5 -10   4        4.15        2.63      0.85 o 
   6 -10   4        0.01        0.90      0.85 o 
  -6  -9   4       27.02       32.98      0.88 o 
  -5  -9   4        0.94        0.90      0.48 o 
  -4  -9   4        7.81        9.55      0.62 o 
  -3  -9   4      272.96      303.42      3.85 o 
  -2  -9   4       31.74       26.21      1.28 o 
  -1  -9   4      128.74      125.66      2.06 o 
   0  -9   4      508.19      485.72      4.72 o 
   1  -9   4      168.94      148.93      2.36 o 
   2  -9   4      151.27      155.62      2.49 o 
   3  -9   4       44.03       43.03      1.37 o 
   4  -9   4      114.51      119.92      2.23 o 
   5  -9   4       65.35       64.74      2.31 o 
   6  -9   4       14.96       11.75      0.99 o 
   7  -9   4       11.59        9.61      1.03 o 
  -7  -8   4       15.05       11.68      0.77 o 
  -6  -8   4       50.96       50.23      0.95 o 
  -5  -8   4      132.56      142.85      1.76 o 
  -4  -8   4       42.87       45.34      1.81 o 
  -3  -8   4      124.13      129.44      2.07 o 
  -2  -8   4      379.41      385.66      2.86 o 
  -1  -8   4        6.90        5.39      0.36 o 
   0  -8   4      506.75      481.74      3.75 o 
   1  -8   4       38.41       29.95      0.76 o 
   2  -8   4        3.61        3.68      0.69 o 
   3  -8   4      116.70      112.54      1.98 o 
   4  -8   4      145.02      142.25      2.32 o 
   5  -8   4       40.81       41.33      1.76 o 
   6  -8   4       23.76       25.14      1.29 o 
   7  -8   4       12.52       12.72      0.99 o 
   8  -8   4       50.53       50.80      2.19 o 
  -8  -7   4       52.50       58.02      1.24 o 
  -7  -7   4       28.44       33.35      0.73 o 
  -6  -7   4      143.62      139.65      2.46 o 
  -5  -7   4       22.40       11.13      0.53 o 
  -4  -7   4       37.82       52.33      0.80 o 
  -3  -7   4       22.11       21.51      0.47 o 
  -2  -7   4       20.67       19.39      0.48 o 
  -1  -7   4       28.81       32.80      0.54 o 
   0  -7   4      952.23      954.19      7.92 o 
   1  -7   4      136.44      133.39      1.50 o 
   2  -7   4        1.73        1.66      0.40 o 
   3  -7   4      148.07      133.53      2.19 o 
   4  -7   4       62.48       65.10      1.50 o 
   5  -7   4        1.93        2.48      0.67 o 
   6  -7   4        2.60        1.70      0.68 o 
   7  -7   4      126.65      129.75      4.19 o 
   8  -7   4        0.58       -0.36      1.09 o 
  -9  -6   4        7.19        8.54      0.91 o 
  -8  -6   4        5.56        2.95      0.61 o 
  -7  -6   4        2.66        3.68      0.35 o 
  -6  -6   4      144.53      149.91      1.70 o 
  -5  -6   4      490.50      490.43      5.70 o 
  -4  -6   4     1280.82     1285.13      7.80 o 
  -3  -6   4        0.46        0.91      0.25 o 
  -2  -6   4      249.90      258.66      1.80 o 
  -1  -6   4        7.14        6.84      0.30 o 
   0  -6   4      234.53      221.15      2.04 o 
   1  -6   4       28.26       24.16      0.67 o 
   2  -6   4        0.57        1.58      0.30 o 
   3  -6   4      473.24      451.96      3.55 o 
   4  -6   4      473.01      466.06      5.95 o 
   5  -6   4        1.50        1.71      0.86 o 
   6  -6   4        4.17        4.08      0.53 o 
   7  -6   4      372.15      399.17      4.54 o 
   8  -6   4       28.32       28.32      1.82 o 
   9  -6   4        6.03        5.47      1.22 o 
  -9  -5   4       64.86       71.78      1.33 o 
  -8  -5   4       12.16       10.51      0.62 o 
  -7  -5   4      126.39      140.63      2.29 o 
  -6  -5   4       27.95       25.42      0.64 o 
  -5  -5   4        9.31        5.75      0.32 o 
  -4  -5   4       28.18       23.88      0.59 o 
  -3  -5   4       35.56       42.96      0.52 o 
  -2  -5   4       49.25       52.37      0.64 o 
  -1  -5   4      158.40      133.78      1.13 o 
   0  -5   4       76.14      105.14      0.88 o 
   1  -5   4      224.95      242.63      1.81 o 
   2  -5   4      122.55      142.16      1.27 o 
   3  -5   4      315.92      268.23      2.48 o 
   4  -5   4       25.02       25.92      0.70 o 
   5  -5   4        5.32        4.20      0.45 o 
   6  -5   4       17.97       16.48      0.68 o 
   7  -5   4      224.72      241.07      2.55 o 
   8  -5   4      103.34      103.11      2.61 o 
   9  -5   4       20.06       23.33      1.70 o 
 -10  -4   4        2.09        1.58      0.60 o 
  -9  -4   4        2.78        3.33      0.55 o 
  -8  -4   4      116.67      109.99      1.63 o 
  -7  -4   4       37.07       32.80      0.67 o 
  -6  -4   4      181.90      188.40      1.52 o 
  -5  -4   4        7.93        8.04      0.55 o 
  -4  -4   4       37.90       42.69      0.38 o 
  -3  -4   4      501.40      480.35      2.79 o 
  -2  -4   4      220.59      259.78      1.72 o 
  -1  -4   4      160.29      144.47      1.04 o 
   0  -4   4      147.19      126.55      0.84 o 
   1  -4   4      603.93      619.62      3.77 o 
   2  -4   4      340.37      373.94      2.47 o 
   3  -4   4      246.67      213.48      1.80 o 
   4  -4   4       79.57       79.61      1.06 o 
   5  -4   4       32.51       34.83      0.78 o 
   6  -4   4      186.57      178.10      1.82 o 
   7  -4   4      157.61      163.91      1.79 o 
   8  -4   4        2.46        1.68      0.58 o 
   9  -4   4        0.24        0.49      0.78 o 
 -10  -3   4        4.42        3.10      0.60 o 
  -9  -3   4       49.61       49.82      0.89 o 
  -8  -3   4        0.22        0.58      0.39 o 
  -7  -3   4      247.20      255.43      2.40 o 
  -6  -3   4        2.41        4.50      0.30 o 
  -5  -3   4      310.71      314.51      2.68 o 
  -4  -3   4      295.87      266.51      1.72 o 
  -3  -3   4     1148.09     1188.06      7.08 o 
  -2  -3   4     1899.76     2128.58     11.92 o 
  -1  -3   4      923.61      951.54      5.28 o 
   0  -3   4      549.87      525.81      2.83 o 
   1  -3   4      385.99      423.86      2.48 o 
   2  -3   4     1090.15     1102.62      6.25 o 
   3  -3   4      719.75      767.49      5.47 o 
   4  -3   4        1.17        0.66      0.40 o 
   5  -3   4        2.43        1.15      0.30 o 
   6  -3   4      923.53      923.17      6.25 o 
   7  -3   4        0.51        0.80      0.40 o 
   8  -3   4        9.40        8.58      0.57 o 
   9  -3   4        0.22       -0.55      0.55 o 
 -10  -2   4       73.33       73.62      1.32 o 
  -9  -2   4        0.13       -0.33      0.41 o 
  -8  -2   4      198.15      198.37      2.63 o 
  -7  -2   4       25.91       24.76      0.51 o 
  -6  -2   4       61.71       62.04      0.69 o 
  -5  -2   4      403.56      390.89      2.34 o 
  -4  -2   4       45.36       42.95      0.46 o 
  -3  -2   4      958.62      985.24      5.89 o 
  -2  -2   4      458.44      393.31      2.39 o 
  -1  -2   4      824.52      822.80      4.58 o 
   0  -2   4       24.70       13.57      0.34 o 
   1  -2   4       94.20      111.15      0.73 o 
   2  -2   4     1562.54     1575.01      8.86 o 
   3  -2   4      462.30      496.17      3.41 o 
   4  -2   4       61.07       58.50      0.68 o 
   5  -2   4       38.30       38.99      0.57 o 
   6  -2   4      183.49      172.19      1.78 o 
   7  -2   4       17.70       16.80      0.62 o 
   8  -2   4        3.48        3.71      0.46 o 
   9  -2   4       17.30       14.51      1.46 o 
 -10  -1   4        0.04        0.89      0.55 o 
  -9  -1   4      112.88      108.72      1.76 o 
  -8  -1   4      428.48      424.36      6.09 o 
  -7  -1   4       97.27       96.83      0.87 o 
  -6  -1   4       25.70       32.13      0.48 o 
  -5  -1   4       42.13       38.84      1.06 o 
  -4  -1   4      343.04      437.40      2.60 o 
  -3  -1   4      146.43      162.05      1.05 o 
  -2  -1   4     2653.95     2685.95     15.03 o 
  -1  -1   4        9.98        6.22      0.22 o 
   0  -1   4      361.66      388.96      2.39 o 
   1  -1   4       50.93       46.44      0.41 o 
   2  -1   4        2.97        4.51      0.23 o 
   3  -1   4       42.30       25.91      0.38 o 
   4  -1   4      224.11      238.70      1.74 o 
   5  -1   4      310.44      318.04      2.41 o 
   6  -1   4      111.31      116.14      1.23 o 
   7  -1   4      129.92      132.89      1.39 o 
   8  -1   4       23.96       22.27      0.89 o 
   9  -1   4       32.87       34.55      0.76 o 
 -11   0   4       27.38       29.16      1.16 o 
 -10   0   4       30.06       28.91      1.11 o 
  -9   0   4       48.82       45.69      1.19 o 
  -8   0   4      726.06      724.26      8.88 o 
  -7   0   4      174.57      175.52      1.24 o 
  -6   0   4        0.03       -0.10      0.21 o 
  -5   0   4       35.07       26.60      0.41 o 
  -4   0   4      479.96      520.32      3.02 o 
  -3   0   4       84.76      110.13      0.69 o 
  -2   0   4     3114.34     3240.92     17.13 o 
  -1   0   4      999.17      996.10      5.57 o 
   0   0   4       99.88      123.68      0.81 o 
   1   0   4        0.39        1.21      0.17 o 
   2   0   4      729.80      720.30      4.56 o 
   3   0   4      579.80      586.80      3.75 o 
   4   0   4      550.35      638.20      4.08 o 
   5   0   4      954.77      913.45      5.79 o 
   6   0   4      420.87      411.88      2.75 o 
   7   0   4        2.34        3.67      0.36 o 
   8   0   4      165.24      151.80      1.57 o 
   9   0   4      127.14      139.44      5.00 o 
 -11   1   4       93.78       92.78      1.87 o 
 -10   1   4       81.65       81.87      1.71 o 
  -9   1   4        0.75        0.89      0.64 o 
  -8   1   4      243.30      250.23      2.47 o 
  -7   1   4       13.58       13.66      0.39 o 
  -6   1   4      304.14      346.19      2.21 o 
  -5   1   4      647.05      661.74      4.97 o 
  -4   1   4       19.12       25.83      0.35 o 
  -3   1   4       43.06       41.01      0.38 o 
  -2   1   4     2380.26     2512.36     18.72 o 
  -1   1   4      143.81      140.78      0.91 o 
   0   1   4      549.86      528.28      2.82 o 
   1   1   4     1531.03     1506.22      8.93 o 
   2   1   4      486.48      560.62      3.57 o 
   3   1   4      158.15      137.48      1.00 o 
   4   1   4      170.55      166.82      1.28 o 
   5   1   4     1235.23     1257.88     13.31 o 
   6   1   4      104.93       97.67      1.72 o 
   7   1   4       20.61       19.01      0.62 o 
   8   1   4        7.79        6.63      0.46 o 
   9   1   4       27.40       29.02      0.78 o 
 -11   2   4      175.55      179.35      5.41 o 
 -10   2   4       65.12       64.01      1.63 o 
  -9   2   4      147.43      147.50      2.35 o 
  -8   2   4        2.19        3.39      0.39 o 
  -7   2   4        0.92        1.11      0.31 o 
  -6   2   4       73.21       76.49      0.83 o 
  -5   2   4      570.97      524.59      3.20 o 
  -4   2   4      159.73      187.35      1.19 o 
  -3   2   4      242.48      204.68      1.13 o 
  -2   2   4        0.45        2.24      0.23 o 
  -1   2   4     3150.20     3068.04     14.99 o 
   0   2   4       83.58       78.99      0.54 o 
   1   2   4      220.36      228.23      1.45 o 
   3   2   4       10.76       12.59      0.24 o 
   4   2   4       11.53        9.45      0.36 o 
   5   2   4      183.28      203.05      1.77 o 
   6   2   4      139.28      125.67      1.07 o 
   7   2   4       63.60       64.94      0.84 o 
   8   2   4       72.02       67.95      0.97 o 
   9   2   4       44.35       48.13      1.20 o 
 -11   3   4      114.34      113.50      1.92 o 
 -10   3   4        0.04       -0.62      0.62 o 
  -9   3   4       11.29       12.13      0.75 o 
  -8   3   4       59.25       61.01      0.93 o 
  -7   3   4      167.83      173.89      1.82 o 
  -6   3   4        0.82       -0.05      0.30 o 
  -5   3   4      702.06      682.57      4.13 o 
  -4   3   4      138.68      165.48      1.20 o 
  -3   3   4      997.72     1049.48      5.44 o 
  -2   3   4      933.38      971.24      5.22 o 
  -1   3   4       88.88       85.55      0.61 o 
   0   3   4     1459.39     1555.43      7.91 o 
   1   3   4      572.09      601.02      3.59 o 
   2   3   4       24.52       20.42      0.35 o 
   3   3   4       13.10       12.86      0.33 o 
   4   3   4      266.55      263.91      2.17 o 
   5   3   4      127.99      130.84      1.49 o 
   6   3   4      120.91      118.47      1.11 o 
   7   3   4       42.56       43.95      0.95 o 
   8   3   4      135.61      144.51      3.22 o 
   9   3   4        3.45        3.13      0.67 o 
 -10   4   4       18.32       18.07      1.11 o 
  -9   4   4       73.44       75.00      1.98 o 
  -8   4   4       25.06       26.26      0.87 o 
  -7   4   4        0.05       -0.44      0.44 o 
  -6   4   4       12.48       10.54      0.52 o 
  -5   4   4        9.61       10.69      0.38 o 
  -4   4   4      324.37      340.51      2.23 o 
  -3   4   4     3065.19     3150.21     17.47 o 
  -2   4   4     1159.73     1150.07      6.25 o 
  -1   4   4      382.50      381.42      2.32 o 
   0   4   4      167.32      144.94      1.00 o 
   1   4   4        0.51        0.46      0.19 o 
   2   4   4      673.65      631.65      4.03 o 
   3   4   4       34.05       33.29      0.58 o 
   4   4   4      106.18      101.25      1.08 o 
   5   4   4      111.93      128.81      1.18 o 
   6   4   4        0.05        0.00      0.30 o 
   7   4   4        0.52        0.47      0.38 o 
   8   4   4      105.88       99.65      2.49 o 
 -10   5   4        0.45       -0.12      1.09 o 
  -9   5   4        6.90        4.86      1.09 o 
  -8   5   4       24.17       22.23      0.92 o 
  -7   5   4        7.57        4.99      0.56 o 
  -6   5   4      214.69      215.43      3.84 o 
  -5   5   4      315.97      332.87      2.58 o 
  -4   5   4      174.85      184.57      1.47 o 
  -3   5   4       51.99       60.12      0.76 o 
  -2   5   4      237.14      210.08      1.41 o 
  -1   5   4       11.58       12.75      0.39 o 
   0   5   4       99.27       98.07      0.90 o 
   1   5   4      152.51      143.70      1.15 o 
   2   5   4      365.13      351.17      2.59 o 
   3   5   4      204.39      196.28      1.76 o 
   4   5   4      574.17      569.09      4.26 o 
   5   5   4        2.77        2.80      0.24 o 
   6   5   4        0.05       -0.18      0.31 o 
   7   5   4       85.25       82.85      2.80 o 
   8   5   4       48.32       43.78      1.22 o 
 -10   6   4        2.73        4.01      1.22 o 
  -9   6   4       11.59        8.14      1.22 o 
  -8   6   4        0.94        0.67      0.69 o 
  -7   6   4       34.23       33.39      1.29 o 
  -6   6   4      582.42      578.63      5.69 o 
  -5   6   4      606.91      617.27      5.50 o 
  -4   6   4        9.95       11.97      0.63 o 
  -3   6   4      146.19      150.47      1.20 o 
  -2   6   4       61.20       56.51      0.64 o 
  -1   6   4       84.04       86.51      0.84 o 
   0   6   4      731.40      743.25      4.92 o 
   1   6   4       25.27       24.42      0.50 o 
   2   6   4       48.43       44.11      0.59 o 
   3   6   4      356.98      411.86      3.19 o 
   4   6   4      126.43      150.29      1.58 o 
   5   6   4      344.84      344.42      4.25 o 
   6   6   4        0.15       -0.30      0.49 o 
   7   6   4       89.98       84.93      2.01 o 
  -9   7   4        0.01        0.00      1.09 o 
  -8   7   4        4.32        2.04      0.81 o 
  -7   7   4       28.10       26.13      1.29 o 
  -6   7   4      574.53      561.84      8.51 o 
  -5   7   4       58.66       58.40      1.42 o 
  -4   7   4        2.80        2.20      0.49 o 
  -3   7   4      431.59      430.47      3.94 o 
  -2   7   4      106.26      105.67      1.35 o 
  -1   7   4       18.00       17.81      0.54 o 
   0   7   4      648.81      647.79      4.47 o 
   1   7   4      540.36      552.95      3.82 o 
   2   7   4       68.48       65.07      0.98 o 
   3   7   4        2.07        2.34      0.39 o 
   4   7   4        1.61        2.06      0.39 o 
   5   7   4       17.58       14.69      0.63 o 
   6   7   4       11.27       13.69      0.73 o 
   7   7   4       34.54       33.13      0.86 o 
  -9   8   4       12.37       11.67      1.58 o 
  -8   8   4        0.07       -0.81      0.81 o 
  -7   8   4       84.04       81.69      1.89 o 
  -6   8   4       21.52       20.92      1.16 o 
  -5   8   4       17.60       17.09      1.64 o 
  -4   8   4       12.50        9.80      1.15 o 
  -3   8   4      123.34      123.35      2.06 o 
  -2   8   4       55.03       58.01      1.21 o 
  -1   8   4       58.72       61.32      1.04 o 
   0   8   4       37.02       39.73      0.65 o 
   1   8   4       28.83       25.78      1.32 o 
   2   8   4      610.29      646.32      5.70 o 
   3   8   4      613.97      637.90      6.19 o 
   4   8   4       87.13       86.98      1.28 o 
   5   8   4        5.41        4.62      0.85 o 
   6   8   4       17.27       17.52      0.81 o 
  -8   9   4        1.95        1.58      2.19 o 
  -7   9   4       16.51       19.83      1.58 o 
  -6   9   4        0.79        0.69      0.73 o 
  -5   9   4        4.85        3.70      0.77 o 
  -4   9   4        7.81        6.86      0.81 o 
  -3   9   4       45.51       44.18      1.37 o 
  -2   9   4      113.34      113.40      3.52 o 
  -1   9   4        4.90        3.89      0.64 o 
   0   9   4      133.47      139.83      2.01 o 
   1   9   4      391.81      404.47     11.24 o 
   2   9   4       40.95       36.45      1.02 o 
   3   9   4       35.92       37.40      0.98 o 
   4   9   4       44.70       43.04      1.19 o 
   5   9   4       22.39       24.06      1.46 o 
  -7  10   4        0.25        0.03      0.85 o 
  -6  10   4        1.51        0.91      0.86 o 
  -5  10   4        0.04       -0.36      0.77 o 
  -4  10   4       23.70       25.03      1.28 o 
  -3  10   4       17.55       14.47      0.95 o 
  -2  10   4       36.79       40.10      1.94 o 
  -1  10   4       24.85       25.64      1.70 o 
   0  10   4     1059.85     1064.22     16.65 o 
   1  10   4       13.04       12.88      1.22 o 
   2  10   4       29.62       36.68      2.13 o 
   3  10   4       21.24       23.73      1.08 o 
   4  10   4        9.58        8.06      0.70 o 
  -5  11   4       35.31       31.75      1.42 o 
  -4  11   4       25.23       30.99      2.07 o 
  -3  11   4        5.60        3.52      1.22 o 
  -2  11   4       34.98       35.36      1.94 o 
  -1  11   4       76.62       72.07      2.43 o 
   0  11   4      148.79      151.18      3.52 o 
   1  11   4        2.65        3.40      1.09 o 
   2  11   4       32.62       35.97      1.82 o 
  -1 -12   5      113.61      121.89      3.28 o 
   0 -12   5       55.90       55.30      2.31 o 
   1 -12   5       89.07       99.05      3.16 o 
   2 -12   5       58.30       55.66      2.43 o 
  -3 -11   5       19.29       23.21      1.58 o 
  -2 -11   5      148.21      157.01      3.65 o 
  -1 -11   5        4.28        4.13      1.09 o 
   0 -11   5       29.11       29.53      1.94 o 
   1 -11   5        1.73        3.40      1.09 o 
   2 -11   5       21.35       20.56      0.93 o 
   3 -11   5      259.62      270.53      3.95 o 
   4 -11   5       55.50       56.33      1.76 o 
  -5 -10   5       89.43      100.72      2.14 o 
  -4 -10   5       12.57       10.85      0.81 o 
  -3 -10   5      104.33      101.60      2.67 o 
  -2 -10   5      106.69      106.34      2.80 o 
  -1 -10   5        7.00        6.44      1.09 o 
   0 -10   5      164.65      155.31      3.65 o 
   1 -10   5       26.76       28.35      1.03 o 
   2 -10   5       26.90       27.25      1.33 o 
   3 -10   5      146.60      145.14      2.49 o 
   4 -10   5       55.35       58.95      1.63 o 
   5 -10   5       31.67       32.66      2.37 o 
   6 -10   5       22.43       22.89      1.33 o 
  -6  -9   5       32.89       35.96      0.95 o 
  -5  -9   5       53.26       49.41      1.07 o 
  -4  -9   5       92.10       93.26      1.50 o 
  -3  -9   5        3.16        2.77      0.77 o 
  -2  -9   5      602.94      588.96     10.01 o 
  -1  -9   5       21.45       18.78      0.95 o 
   0  -9   5        3.46        1.30      0.59 o 
   1  -9   5       33.12       28.12      1.00 o 
   2  -9   5        0.59        0.86      0.73 o 
   3  -9   5      171.51      171.25      2.75 o 
   4  -9   5      105.13      112.80      2.37 o 
   5  -9   5      168.75      173.89      2.88 o 
   6  -9   5       18.68       18.86      2.13 o 
   7  -9   5        9.09        6.93      1.34 o 
  -7  -8   5       14.17       16.67      1.01 o 
  -6  -8   5      250.72      257.90      2.81 o 
  -5  -8   5      120.54      114.85      1.58 o 
  -4  -8   5        0.32        1.18      0.45 o 
  -3  -8   5       28.53       24.01      0.68 o 
  -2  -8   5       27.14       27.52      0.63 o 
  -1  -8   5       25.36       23.35      0.63 o 
   0  -8   5       35.99       34.32      0.88 o 
   1  -8   5       20.11       21.84      1.07 o 
   2  -8   5       94.26       95.30      1.85 o 
   3  -8   5       99.23      104.22      1.93 o 
   4  -8   5        5.83        5.48      0.85 o 
   5  -8   5       37.22       38.92      1.37 o 
   6  -8   5        0.35       -0.73      0.73 o 
   7  -8   5       89.48       91.87      2.92 o 
  -8  -7   5        8.75       10.46      0.73 o 
  -7  -7   5        0.13        0.17      0.41 o 
  -6  -7   5       12.64       12.49      0.63 o 
  -5  -7   5        0.09       -0.02      0.40 o 
  -4  -7   5      579.57      503.85      5.09 o 
  -3  -7   5      277.91      256.28      2.00 o 
  -2  -7   5        0.59        1.26      0.30 o 
  -1  -7   5       39.06       28.57      0.61 o 
   0  -7   5       47.43       43.44      0.81 o 
   1  -7   5       36.27       31.69      0.81 o 
   2  -7   5      156.57      151.28      2.01 o 
   3  -7   5      807.48      810.13      9.11 o 
   4  -7   5        6.49        6.46      0.77 o 
   5  -7   5      491.35      488.40      6.93 o 
   6  -7   5       42.50       38.18      1.14 o 
   7  -7   5        1.36        1.09      1.09 o 
   8  -7   5       16.24       15.43      1.46 o 
  -9  -6   5      137.59      150.53      4.01 o 
  -8  -6   5       85.13       80.77      1.50 o 
  -7  -6   5      111.64      113.95      1.82 o 
  -6  -6   5      111.43      104.23      1.40 o 
  -5  -6   5       19.19       15.87      0.64 o 
  -4  -6   5       31.79       26.89      0.52 o 
  -3  -6   5      518.72      529.17      3.39 o 
  -2  -6   5       15.76       12.70      0.47 o 
  -1  -6   5       20.70       24.14      0.54 o 
   0  -6   5      169.97      166.35      1.39 o 
   1  -6   5     1540.68     1571.38     12.43 o 
   2  -6   5      401.89      418.19      3.44 o 
   3  -6   5      318.69      302.15      3.28 o 
   4  -6   5      119.72      120.13      1.68 o 
   5  -6   5       10.32        9.72      0.72 o 
   6  -6   5       17.70       17.07      0.95 o 
   7  -6   5       18.88       14.75      1.40 o 
   8  -6   5       23.77       26.37      1.82 o 
  -9  -5   5      146.19      151.87      2.28 o 
  -8  -5   5        6.58        4.07      0.43 o 
  -7  -5   5       18.22       15.56      0.62 o 
  -6  -5   5      661.09      601.39      5.23 o 
  -5  -5   5        0.04        0.39      0.23 o 
  -4  -5   5       24.42       22.93      0.40 o 
  -3  -5   5     1344.02     1350.35      8.84 o 
  -2  -5   5       60.69       51.39      0.66 o 
  -1  -5   5      207.34      224.82      2.10 o 
   0  -5   5      382.82      420.66      2.67 o 
   1  -5   5       42.23       51.81      0.63 o 
   2  -5   5      219.64      241.26      1.92 o 
   3  -5   5     1525.42     1531.29     12.13 o 
   4  -5   5       25.42       27.05      0.73 o 
   5  -5   5      111.35      117.93      1.70 o 
   6  -5   5       34.98       33.11      0.98 o 
   7  -5   5       21.79       18.89      1.02 o 
   8  -5   5       26.96       26.25      1.70 o 
   9  -5   5        5.02        3.28      1.22 o 
 -10  -4   5       28.89       30.40      1.07 o 
  -9  -4   5        1.47        1.14      0.41 o 
  -8  -4   5       27.21       21.84      0.66 o 
  -7  -4   5       59.41       56.32      0.91 o 
  -6  -4   5      146.04      147.50      1.58 o 
  -5  -4   5        1.60        1.71      0.23 o 
  -4  -4   5      151.88      156.22      1.13 o 
  -3  -4   5       20.60       16.42      0.72 o 
  -2  -4   5       97.65      116.80      1.02 o 
  -1  -4   5     1280.41     1406.92      9.01 o 
   0  -4   5      208.44      193.58      1.37 o 
   1  -4   5       29.05       30.29      0.55 o 
   2  -4   5      293.54      320.36      2.39 o 
   3  -4   5        5.07        3.87      0.46 o 
   4  -4   5      437.58      450.38      3.88 o 
   5  -4   5      237.48      223.03      2.18 o 
   6  -4   5        0.21        0.44      0.46 o 
   7  -4   5       46.51       47.76      1.43 o 
   8  -4   5       65.88       71.61      1.75 o 
   9  -4   5        0.39        0.00      0.76 o 
 -10  -3   5        0.19        0.85      0.60 o 
  -9  -3   5        0.01       -0.41      0.41 o 
  -8  -3   5      198.54      190.18      2.12 o 
  -7  -3   5       20.43       18.90      0.60 o 
  -6  -3   5      256.01      255.48      1.87 o 
  -5  -3   5      386.18      394.72      2.74 o 
  -4  -3   5      546.95      529.25      3.57 o 
  -3  -3   5      118.14      131.64      0.99 o 
  -2  -3   5       77.60       96.93      0.83 o 
  -1  -3   5       48.95       54.63      0.49 o 
   0  -3   5     4297.27     4520.90     25.11 o 
   1  -3   5     1560.78     1657.54      9.05 o 
   2  -3   5        5.30        3.15      0.25 o 
   3  -3   5       69.97       60.11      0.76 o 
   4  -3   5       39.29       34.94      0.81 o 
   5  -3   5       71.29       67.80      0.87 o 
   6  -3   5       90.27       79.71      1.01 o 
   7  -3   5        0.04        0.02      0.42 o 
   8  -3   5       60.57       64.78      1.32 o 
   9  -3   5       82.78       83.04      2.23 o 
 -10  -2   5       60.25       59.22      1.09 o 
  -9  -2   5        0.12        0.09      0.47 o 
  -8  -2   5        3.76        3.05      0.46 o 
  -7  -2   5       11.69       12.51      0.54 o 
  -6  -2   5      193.02      198.60      1.51 o 
  -5  -2   5      127.43      130.91      1.07 o 
  -4  -2   5      559.02      557.70      3.48 o 
  -3  -2   5     4015.27     4243.83     25.54 o 
  -2  -2   5      182.74      173.70      1.19 o 
  -1  -2   5       44.51       38.79      0.52 o 
   0  -2   5       21.88       16.27      0.32 o 
   1  -2   5      485.42      510.19      2.93 o 
   2  -2   5      998.12     1054.53      6.17 o 
   3  -2   5      191.84      174.67      1.34 o 
   4  -2   5      297.39      317.05      2.30 o 
   5  -2   5      316.46      325.18      2.39 o 
   6  -2   5        4.12        3.53      0.35 o 
   7  -2   5      231.97      244.15      3.40 o 
   8  -2   5        0.22       -0.18      0.42 o 
   9  -2   5       56.36       57.47      1.06 o 
 -10  -1   5        0.17        0.61      0.48 o 
  -9  -1   5        0.52       -0.46      0.46 o 
  -8  -1   5        0.50       -0.44      0.44 o 
  -7  -1   5      301.14      313.52      2.29 o 
  -6  -1   5      126.47      125.32      1.04 o 
  -5  -1   5       36.82       31.25      0.50 o 
  -4  -1   5      769.14      776.14      4.41 o 
  -3  -1   5      443.56      409.86      2.28 o 
  -2  -1   5      635.16      708.40      3.97 o 
  -1  -1   5     3117.82     3054.69     18.18 o 
   0  -1   5      874.93      896.20      5.31 o 
   1  -1   5      247.55      254.53      1.39 o 
   2  -1   5       83.86      102.69      0.86 o 
   3  -1   5     2051.48     2114.29     12.69 o 
   4  -1   5        0.02        0.55      0.22 o 
   5  -1   5        1.74        0.99      0.23 o 
   6  -1   5        4.69        3.70      0.32 o 
   7  -1   5       73.22       67.87      0.88 o 
   8  -1   5       21.57       19.08      0.63 o 
   9  -1   5      134.80      131.73      1.86 o 
 -11   0   5       16.32       19.15      1.11 o 
 -10   0   5       70.70       73.32      1.54 o 
  -9   0   5        4.14        4.16      0.64 o 
  -8   0   5        0.02       -0.44      0.44 o 
  -7   0   5       24.03       20.80      0.58 o 
  -6   0   5       13.22       13.36      0.35 o 
  -5   0   5     1845.50     1864.30     11.24 o 
  -4   0   5      499.64      514.48      3.00 o 
  -3   0   5       16.71       13.97      0.35 o 
  -2   0   5        1.90        4.52      0.20 o 
  -1   0   5     2518.41     2444.76     13.69 o 
   0   0   5     1609.05     1687.57     10.60 o 
   1   0   5      367.37      430.89      2.63 o 
   2   0   5        0.17        1.46      0.22 o 
   3   0   5        0.85        0.53      0.23 o 
   4   0   5        1.10        0.41      0.23 o 
   5   0   5     1026.37     1034.27      7.22 o 
   6   0   5        5.90        4.09      0.44 o 
   7   0   5       63.50       63.36      1.84 o 
   8   0   5       17.96       15.19      1.09 o 
   9   0   5        2.92        4.53      0.55 o 
 -11   1   5       17.10       18.91      1.14 o 
 -10   1   5       94.65       94.08      1.83 o 
  -9   1   5       14.02       13.27      0.81 o 
  -8   1   5        0.00       -0.20      0.44 o 
  -7   1   5      254.58      268.70      2.08 o 
  -6   1   5      257.98      258.76      1.81 o 
  -5   1   5       70.60       63.25      0.67 o 
  -4   1   5      928.35      974.90      5.28 o 
  -3   1   5       70.88       67.28      0.89 o 
  -2   1   5      855.28      899.38      4.74 o 
  -1   1   5      536.18      459.73      2.59 o 
   0   1   5      474.17      467.80      2.66 o 
   1   1   5     1483.34     1608.25      9.11 o 
   2   1   5      977.77      992.31      5.74 o 
   3   1   5      819.44      896.43      5.67 o 
   4   1   5      165.34      164.13      1.33 o 
   5   1   5      106.72       85.54      0.91 o 
   6   1   5      232.10      216.11      2.31 o 
   7   1   5       60.61       55.41      0.93 o 
   8   1   5       26.33       25.27      1.00 o 
   9   1   5        7.30        7.46      0.51 o 
 -11   2   5       13.16       12.94      0.99 o 
 -10   2   5       87.78       87.19      1.88 o 
  -9   2   5        5.32        5.54      0.73 o 
  -8   2   5       19.88       21.45      0.63 o 
  -7   2   5        1.19        0.77      0.31 o 
  -6   2   5       48.83       50.72      0.66 o 
  -5   2   5        0.09       -0.26      0.26 o 
  -4   2   5     1175.96     1203.56      6.51 o 
  -3   2   5      620.49      694.88      3.46 o 
  -2   2   5      773.34      775.72      3.82 o 
  -1   2   5     1313.27     1437.62      7.34 o 
   0   2   5      460.58      449.01      2.48 o 
   1   2   5      535.18      570.44      3.42 o 
   2   2   5     3104.15     3314.16     19.56 o 
   3   2   5      458.23      506.88      3.06 o 
   4   2   5      136.58      135.61      2.96 o 
   5   2   5        1.22        0.44      0.27 o 
   6   2   5      631.23      580.05      4.86 o 
   7   2   5        0.27        0.75      0.31 o 
   8   2   5       72.93       74.73      1.64 o 
   9   2   5       42.96       41.16      1.16 o 
 -11   3   5        0.28       -0.08      0.81 o 
 -10   3   5        8.29        6.34      0.72 o 
  -9   3   5       48.37       50.04      1.86 o 
  -8   3   5      205.70      208.88      2.09 o 
  -7   3   5       34.97       30.14      0.71 o 
  -6   3   5      164.39      164.36      1.84 o 
  -5   3   5       88.60       84.75      0.79 o 
  -4   3   5     1338.54     1333.56      6.97 o 
  -3   3   5      907.18     1006.29      5.01 o 
  -2   3   5      265.36      227.19      1.31 o 
  -1   3   5      723.90      771.62      4.19 o 
   0   3   5        8.93       11.20      0.31 o 
   1   3   5     1751.19     2033.53     13.37 o 
   2   3   5     1792.43     1817.24     10.66 o 
   3   3   5        1.50        0.22      0.10 o 
   4   3   5       41.44       41.64      0.55 o 
   5   3   5      178.82      172.08      1.42 o 
   6   3   5      152.01      146.65      1.37 o 
   7   3   5       64.49       63.41      1.11 o 
   8   3   5      109.70      113.39      1.80 o 
 -10   4   5       11.94        9.72      1.22 o 
  -9   4   5       20.10       15.43      0.82 o 
  -8   4   5      134.50      141.73      1.72 o 
  -7   4   5        0.15       -0.38      0.38 o 
  -6   4   5       96.56       97.57      1.08 o 
  -5   4   5        9.32       10.11      0.49 o 
  -4   4   5       52.61       44.21      0.56 o 
  -3   4   5      123.53      123.85      0.99 o 
  -2   4   5       96.75       78.23      0.67 o 
  -1   4   5       16.30       15.14      0.36 o 
   0   4   5      730.76      833.68      4.84 o 
   1   4   5      172.27      169.50      1.29 o 
   2   4   5      368.87      385.27      2.60 o 
   3   4   5      140.96      128.59      1.09 o 
   4   4   5      423.33      383.45      2.84 o 
   5   4   5       93.65       98.76      1.04 o 
   6   4   5        0.44        0.06      0.26 o 
   7   4   5        4.90        4.43      0.52 o 
   8   4   5       49.29       51.71      1.12 o 
 -10   5   5        3.10        1.94      1.09 o 
  -9   5   5       14.78       14.46      1.34 o 
  -8   5   5       59.44       60.68      1.28 o 
  -7   5   5       17.96       14.91      0.81 o 
  -6   5   5      105.77      102.39      1.27 o 
  -5   5   5       18.67       19.90      0.57 o 
  -4   5   5      474.79      496.36      2.98 o 
  -3   5   5      800.99      805.65      4.82 o 
  -2   5   5      347.98      365.21      2.27 o 
  -1   5   5     2892.32     3015.24     17.21 o 
   0   5   5        5.92        5.46      0.27 o 
   1   5   5       75.40       66.30      0.66 o 
   2   5   5        1.44        1.62      0.24 o 
   3   5   5       73.48       65.56      0.87 o 
   4   5   5       25.44       18.48      0.50 o 
   5   5   5      570.38      579.20      4.49 o 
   6   5   5       51.74       46.24      1.70 o 
   7   5   5        0.51        0.67      0.55 o 
 -10   6   5        2.44        1.70      1.22 o 
  -9   6   5      100.41      103.06      2.92 o 
  -8   6   5       15.80       13.82      1.09 o 
  -7   6   5        0.06       -0.73      0.73 o 
  -6   6   5       88.22       85.27      2.65 o 
  -5   6   5        0.20       -0.20      0.42 o 
  -4   6   5      197.77      210.77      1.77 o 
  -3   6   5       29.46       26.19      0.54 o 
  -2   6   5       59.42       66.20      0.76 o 
  -1   6   5      168.81      163.19      1.22 o 
   0   6   5        3.01        2.07      0.27 o 
   1   6   5      553.25      551.74      3.72 o 
   2   6   5      454.32      433.46      3.21 o 
   3   6   5      302.73      269.49      2.46 o 
   4   6   5       53.77       46.17      0.72 o 
   5   6   5      233.80      230.05      2.03 o 
   6   6   5      121.09      120.31      3.77 o 
   7   6   5       69.50       75.32      1.52 o 
  -9   7   5       81.90       86.53      2.92 o 
  -8   7   5        1.30       -0.43      0.77 o 
  -7   7   5       20.03       14.54      0.95 o 
  -6   7   5        0.04       -0.69      0.69 o 
  -5   7   5       38.13       35.13      1.24 o 
  -4   7   5        1.37        1.58      0.43 o 
  -3   7   5      423.91      441.97      4.90 o 
  -2   7   5       58.47       56.37      0.75 o 
  -1   7   5      164.85      165.95      1.90 o 
   0   7   5       11.40       10.70      0.65 o 
   1   7   5        7.44        6.59      0.44 o 
   2   7   5       52.97       45.70      0.86 o 
   3   7   5        8.32       10.04      0.52 o 
   4   7   5      257.60      248.33      2.43 o 
   5   7   5       92.13       87.25      1.07 o 
   6   7   5       30.76       40.27      1.34 o 
  -9   8   5       92.07      105.24      3.28 o 
  -8   8   5       76.72       71.02      4.50 o 
  -7   8   5        0.08        0.13      0.91 o 
  -6   8   5       18.98       20.90      1.16 o 
  -5   8   5      117.68      119.21      2.49 o 
  -4   8   5        9.99       10.01      0.91 o 
  -3   8   5        7.43        6.42      0.61 o 
  -2   8   5      583.10      583.22      5.69 o 
  -1   8   5        6.87        6.22      0.56 o 
   0   8   5      384.87      378.01      2.90 o 
   1   8   5      246.81      249.80      2.52 o 
   2   8   5        5.34        4.66      0.85 o 
   3   8   5       12.17       11.99      0.64 o 
   4   8   5      293.25      302.15      3.15 o 
   5   8   5        0.01        0.41      0.55 o 
  -8   9   5       14.23       13.56      1.12 o 
  -7   9   5       44.01       36.75      1.76 o 
  -6   9   5       47.42       54.17      1.67 o 
  -5   9   5        0.51       -0.21      1.46 o 
  -4   9   5        9.68        9.68      0.86 o 
  -3   9   5       13.62       11.40      0.90 o 
  -2   9   5      342.33      350.07      3.73 o 
  -1   9   5      438.00      444.18      7.66 o 
   0   9   5        0.51        0.61      0.72 o 
   1   9   5       92.53       96.75      1.42 o 
   2   9   5       26.08       29.47      0.98 o 
   3   9   5        7.91        8.77      0.64 o 
   4   9   5      178.12      197.31      2.56 o 
  -7  10   5       15.01       14.39      1.16 o 
  -6  10   5       41.13       42.60      1.59 o 
  -5  10   5        0.65       -0.50      0.73 o 
  -4  10   5      108.63      112.78      2.23 o 
  -3  10   5       22.10       25.95      1.29 o 
  -2  10   5       19.03       19.08      1.46 o 
  -1  10   5        3.37        1.22      1.09 o 
   0  10   5        3.18        3.28      1.09 o 
   1  10   5        9.51        5.71      0.97 o 
   2  10   5        0.38        0.61      0.85 o 
   3  10   5       22.52       25.49      0.95 o 
  -5  11   5        6.14        4.14      1.28 o 
  -4  11   5       48.45       47.40      2.31 o 
  -3  11   5        1.05        1.46      1.22 o 
  -2  11   5       51.94       52.01      2.31 o 
  -1  11   5      308.63      306.61      5.83 o 
   0  11   5       50.55       50.43      2.07 o 
   1  11   5      109.64      120.68      3.04 o 
  -3 -11   6        6.41        5.59      1.22 o 
  -2 -11   6       22.09       20.66      1.70 o 
  -1 -11   6       15.40       18.35      1.46 o 
   0 -11   6        6.88        9.11      1.34 o 
   1 -11   6      124.46      120.80      3.40 o 
   2 -11   6      291.29      303.77      3.46 o 
   3 -11   6      274.47      274.59      4.25 o 
   4 -11   6        1.51        1.28      1.09 o 
  -5 -10   6        5.93        6.53      0.77 o 
  -4 -10   6        6.95        9.34      0.81 o 
  -3 -10   6       16.47       17.09      0.99 o 
  -2 -10   6       38.06       34.76      1.82 o 
  -1 -10   6       61.26       66.84      2.31 o 
   0 -10   6      129.08      147.29      3.52 o 
   1 -10   6       12.10       10.20      0.70 o 
   2 -10   6        0.10        0.41      0.65 o 
   3 -10   6        3.86        4.68      0.86 o 
   4 -10   6       29.70       33.29      1.94 o 
   5 -10   6        9.67       10.69      1.03 o 
  -6  -9   6       39.66       45.25      1.07 o 
  -5  -9   6      114.54      125.00      1.76 o 
  -4  -9   6        4.14        4.07      0.55 o 
  -3  -9   6        1.06        1.15      0.55 o 
  -2  -9   6       24.36       20.57      1.07 o 
  -1  -9   6        1.11        1.09      0.60 o 
   0  -9   6      514.01      498.68      7.72 o 
   1  -9   6     1090.89     1140.02     10.29 o 
   2  -9   6      104.22      107.07      1.66 o 
   3  -9   6      123.20      125.48      4.92 o 
   4  -9   6       64.15       61.70      1.67 o 
   5  -9   6       15.37       14.41      1.03 o 
   6  -9   6        1.14        0.91      0.86 o 
  -7  -8   6        0.12       -0.02      0.48 o 
  -6  -8   6        4.20        6.30      0.55 o 
  -5  -8   6      144.59      148.59      2.33 o 
  -4  -8   6       58.58       51.90      0.98 o 
  -3  -8   6       45.78       53.01      1.05 o 
  -2  -8   6       26.52       32.02      0.69 o 
  -1  -8   6      683.36      644.27      5.04 o 
   0  -8   6       39.43       38.44      1.73 o 
   1  -8   6      495.33      498.72      7.28 o 
   2  -8   6       90.09       96.85      1.50 o 
   3  -8   6        4.01        2.27      0.73 o 
   4  -8   6       91.98       90.26      1.93 o 
   5  -8   6      125.14      124.31      2.49 o 
   6  -8   6        4.29        3.20      0.86 o 
   7  -8   6        3.69        4.86      1.22 o 
  -8  -7   6        3.32        3.70      0.64 o 
  -7  -7   6        4.08        2.97      0.48 o 
  -6  -7   6        3.58        3.03      0.60 o 
  -5  -7   6       43.73       45.67      0.93 o 
  -4  -7   6       67.19       50.15      0.95 o 
  -3  -7   6        0.08        0.25      0.31 o 
  -2  -7   6     1073.52     1039.58      6.99 o 
  -1  -7   6        0.22       -0.18      0.44 o 
   0  -7   6      325.51      356.00      3.24 o 
   1  -7   6      486.62      468.60      4.00 o 
   2  -7   6       10.72       11.59      0.81 o 
   3  -7   6       54.09       52.44      1.37 o 
   4  -7   6       30.03       31.34      1.19 o 
   5  -7   6       27.20       24.43      1.12 o 
   6  -7   6       34.46       35.81      1.33 o 
   7  -7   6        7.16        6.56      1.22 o 
   8  -7   6      145.58      147.17      3.65 o 
  -9  -6   6        6.05        3.54      1.03 o 
  -8  -6   6        1.36        2.57      0.48 o 
  -7  -6   6       27.91       27.32      1.31 o 
  -6  -6   6       47.63       54.07      1.09 o 
  -5  -6   6       33.21       32.18      1.21 o 
  -4  -6   6      161.62      164.86      1.38 o 
  -3  -6   6      267.54      255.87      1.97 o 
  -2  -6   6      105.83       90.73      0.97 o 
  -1  -6   6        0.44        1.14      0.34 o 
   0  -6   6      449.34      473.42      3.65 o 
   1  -6   6      165.96      161.10      1.52 o 
   2  -6   6      154.77      156.41      1.42 o 
   3  -6   6      210.31      206.62      2.56 o 
   4  -6   6        9.76        9.69      0.63 o 
   5  -6   6        0.32        0.43      0.60 o 
   6  -6   6       18.30       19.09      1.03 o 
   7  -6   6        0.20       -0.61      1.09 o 
   8  -6   6      219.62      218.99      4.62 o 
  -9  -5   6        7.60        8.66      0.73 o 
  -8  -5   6       38.89       41.70      0.88 o 
  -7  -5   6       22.07       20.31      0.69 o 
  -6  -5   6      189.92      217.20      2.21 o 
  -5  -5   6      215.74      190.30      1.40 o 
  -4  -5   6       74.22       76.08      0.74 o 
  -3  -5   6        0.10        1.26      0.29 o 
  -2  -5   6     1708.32     1685.87     11.02 o 
  -1  -5   6       17.01       16.58      0.52 o 
   0  -5   6      204.48      191.67      1.68 o 
   1  -5   6      200.03      166.81      1.29 o 
   2  -5   6      686.86      676.10      4.57 o 
   3  -5   6      172.75      187.41      1.92 o 
   4  -5   6       66.77       57.47      0.98 o 
   5  -5   6       22.25       25.87      0.93 o 
   6  -5   6      137.95      134.11      1.86 o 
   7  -5   6      173.76      176.10      2.98 o 
   8  -5   6      203.10      199.55      4.25 o 
 -10  -4   6        7.80        8.09      0.77 o 
  -9  -4   6        2.32        2.11      0.78 o 
  -8  -4   6        4.56        3.55      0.48 o 
  -7  -4   6      242.90      232.86      2.49 o 
  -6  -4   6      873.00      890.37      7.60 o 
  -5  -4   6        0.57        0.58      0.27 o 
  -4  -4   6       43.44       47.90      0.64 o 
  -3  -4   6       52.24       32.11      0.50 o 
  -2  -4   6        0.48        3.04      0.25 o 
  -1  -4   6       59.99       58.60      0.69 o 
   0  -4   6     1159.88     1120.38      6.77 o 
   1  -4   6      843.40      819.19      5.04 o 
   2  -4   6      694.25      690.02      4.62 o 
   3  -4   6      404.09      393.66      3.04 o 
   4  -4   6      334.09      326.64      4.23 o 
   5  -4   6      562.85      583.14      4.96 o 
   6  -4   6      267.62      265.42      3.64 o 
   7  -4   6      109.28      112.63      2.09 o 
   8  -4   6        4.15        2.81      0.76 o 
   9  -4   6        3.62        2.80      0.77 o 
 -10  -3   6       49.26       45.09      1.43 o 
  -9  -3   6       47.74       47.75      0.95 o 
  -8  -3   6       18.10       15.96      0.69 o 
  -7  -3   6        8.76        7.57      0.48 o 
  -6  -3   6       73.53       73.70      0.78 o 
  -5  -3   6       74.38       87.00      0.86 o 
  -4  -3   6      118.37      132.73      1.13 o 
  -3  -3   6      537.14      550.25      3.76 o 
  -2  -3   6      134.82      144.73      1.16 o 
  -1  -3   6      153.91      195.49      1.20 o 
   0  -3   6        0.06        1.88      0.24 o 
   2  -3   6       94.65      106.25      1.13 o 
   3  -3   6       95.33       90.16      0.90 o 
   4  -3   6      113.45      106.39      1.01 o 
   5  -3   6      129.22      135.08      1.37 o 
   6  -3   6      223.80      211.95      2.12 o 
   7  -3   6       82.47       86.63      1.56 o 
   8  -3   6        2.57        2.76      0.58 o 
   9  -3   6        0.69        0.71      0.60 o 
 -10  -2   6        8.81       10.83      0.78 o 
  -9  -2   6        0.17        0.10      0.55 o 
  -8  -2   6       73.95       72.97      1.16 o 
  -7  -2   6      376.37      375.60      3.80 o 
  -6  -2   6      125.90      139.93      1.20 o 
  -5  -2   6       23.27       35.78      0.55 o 
  -3  -2   6      531.39      512.36      3.51 o 
  -2  -2   6      264.57      265.01      1.72 o 
  -1  -2   6      199.23      212.38      1.35 o 
   0  -2   6       62.12       66.71      0.55 o 
   1  -2   6      338.69      337.09      2.03 o 
   2  -2   6      146.93      136.91      1.14 o 
   3  -2   6     1131.39     1070.97      6.84 o 
   4  -2   6      287.52      284.66      2.04 o 
   5  -2   6       95.32      102.35      0.99 o 
   6  -2   6       84.56       83.44      1.03 o 
   7  -2   6       76.24       73.82      1.03 o 
   8  -2   6       57.07       57.41      0.92 o 
   9  -2   6        0.47        1.13      0.55 o 
 -10  -1   6       71.45       75.44      1.30 o 
  -9  -1   6       65.06       68.67      1.21 o 
  -8  -1   6       18.60       17.19      0.77 o 
  -7  -1   6      138.45      129.47      1.30 o 
  -6  -1   6       14.89       15.69      0.46 o 
  -5  -1   6       10.24        8.78      0.30 o 
  -4  -1   6        2.21        5.82      0.27 o 
  -3  -1   6      811.73      798.48      4.50 o 
  -2  -1   6      543.27      635.35      3.61 o 
  -1  -1   6      227.74      297.37      1.91 o 
   0  -1   6     1514.40     1487.08      8.24 o 
   1  -1   6     2954.69     3236.57     16.95 o 
   2  -1   6      631.07      682.91      4.86 o 
   3  -1   6      267.09      251.87      1.99 o 
   4  -1   6      795.39      773.25      5.99 o 
   5  -1   6       19.82       21.96      0.48 o 
   6  -1   6      234.44      230.71      2.30 o 
   7  -1   6       93.98       92.85      1.26 o 
   8  -1   6       21.27       23.99      0.78 o 
   9  -1   6       92.37       87.91      1.79 o 
 -11   0   6        6.89        7.23      0.85 o 
 -10   0   6      109.83      113.96      2.67 o 
  -9   0   6       78.01       74.65      1.30 o 
  -8   0   6        6.84        6.05      0.71 o 
  -7   0   6      366.70      356.40      2.61 o 
  -6   0   6       18.81       26.18      0.64 o 
  -5   0   6      527.02      546.38      3.48 o 
  -4   0   6     1383.47     1402.82      8.51 o 
  -3   0   6        8.50        4.57      0.31 o 
  -2   0   6      429.74      460.68      2.55 o 
  -1   0   6       23.74       32.36      0.66 o 
   0   0   6     1626.91     1649.03      9.17 o 
   1   0   6      103.86      118.90      0.90 o 
   2   0   6      263.42      314.46      2.82 o 
   3   0   6       50.93       56.23      0.60 o 
   4   0   6      279.98      276.36      2.00 o 
   5   0   6      187.60      178.07      1.51 o 
   6   0   6       43.83       45.48      0.93 o 
   7   0   6       13.44       12.11      0.63 o 
   8   0   6        1.26        1.64      0.41 o 
   9   0   6        0.39       -0.43      0.43 o 
 -11   1   6       73.06       75.99      2.61 o 
 -10   1   6       62.75       59.80      2.25 o 
  -9   1   6       24.40       23.45      0.89 o 
  -8   1   6       74.41       75.41      1.30 o 
  -7   1   6       45.95       48.92      0.63 o 
  -6   1   6       31.11       37.97      0.59 o 
  -5   1   6      457.67      479.93      2.89 o 
  -4   1   6     1208.02     1204.83      6.52 o 
  -3   1   6      201.03      227.49      1.29 o 
  -2   1   6       58.58       55.91      0.52 o 
  -1   1   6      476.84      559.89      3.09 o 
   0   1   6       21.35       11.69      0.35 o 
   1   1   6      290.19      318.33      2.15 o 
   2   1   6      492.39      443.32      3.03 o 
   3   1   6      400.77      392.28      2.88 o 
   4   1   6      304.22      307.81      2.33 o 
   5   1   6       63.17       70.31      0.76 o 
   6   1   6        0.39        0.06      0.37 o 
   7   1   6       17.19       11.00      0.55 o 
   8   1   6        0.18        0.36      0.49 o 
   9   1   6       57.83       57.84      2.55 o 
 -11   2   6        1.87        1.64      0.81 o 
 -10   2   6      183.30      193.60      2.99 o 
  -9   2   6       48.06       47.76      2.49 o 
  -8   2   6        0.53        0.55      0.40 o 
  -7   2   6       68.69       66.15      0.99 o 
  -6   2   6      206.71      215.00      1.61 o 
  -5   2   6       85.96       88.53      0.79 o 
  -4   2   6     4057.06     4071.28     22.05 o 
  -3   2   6      743.95      795.86      7.19 o 
  -2   2   6      157.14      159.75      0.98 o 
  -1   2   6      978.73      985.99      5.05 o 
   0   2   6      109.05       81.76      0.65 o 
   1   2   6      127.01      151.73      1.12 o 
   2   2   6      182.63      172.31      1.30 o 
   3   2   6      725.17      672.26      4.38 o 
   4   2   6      534.50      491.40      3.54 o 
   5   2   6      428.08      407.31      4.57 o 
   6   2   6       12.88        8.25      0.51 o 
   7   2   6      220.46      222.96      2.16 o 
   8   2   6       77.71       88.44      1.61 o 
 -10   3   6       18.58       18.16      2.16 o 
  -9   3   6       14.32       13.88      1.15 o 
  -8   3   6       20.67       21.09      0.73 o 
  -7   3   6        3.56        1.92      0.42 o 
  -6   3   6        8.80        7.56      0.44 o 
  -5   3   6       10.87        8.21      0.43 o 
  -4   3   6      385.99      391.28      2.25 o 
  -3   3   6      453.51      503.84      2.91 o 
  -2   3   6       87.45       83.29      0.68 o 
  -1   3   6      113.08       86.83      0.72 o 
   0   3   6        0.02       -0.21      0.21 o 
   1   3   6        1.03        0.23      0.19 o 
   2   3   6       32.99       41.63      0.53 o 
   3   3   6      881.92      894.46      5.77 o 
   4   3   6      145.49      129.45      1.34 o 
   5   3   6        5.71        8.89      0.38 o 
   6   3   6        5.21        4.68      0.36 o 
   7   3   6       15.80       15.58      0.74 o 
   8   3   6        7.60        8.56      0.64 o 
 -10   4   6       27.23       25.40      1.70 o 
  -9   4   6       60.66       59.23      1.88 o 
  -8   4   6        0.19       -0.36      0.49 o 
  -7   4   6      143.84      143.32      1.50 o 
  -6   4   6       72.24       74.60      0.97 o 
  -5   4   6       10.57        8.18      0.38 o 
  -4   4   6       49.09       46.32      0.61 o 
  -3   4   6      100.13      103.69      0.88 o 
  -2   4   6        8.80        8.86      0.32 o 
  -1   4   6     2377.09     2463.77     14.66 o 
   0   4   6      158.99      179.12      1.24 o 
   1   4   6       27.23       43.31      0.69 o 
   2   4   6       65.56       67.45      0.70 o 
   3   4   6       77.31       90.61      0.81 o 
   4   4   6       81.71       64.24      0.87 o 
   5   4   6      320.61      327.32      2.87 o 
   6   4   6      126.93      133.99      1.38 o 
   7   4   6       62.27       66.37      2.25 o 
   8   4   6       13.66       19.78      0.86 o 
 -10   5   6        4.81        4.38      1.09 o 
  -9   5   6       54.83       53.11      2.07 o 
  -8   5   6       35.48       35.77      1.24 o 
  -7   5   6       35.13       36.98      0.97 o 
  -6   5   6        1.23       -0.18      0.46 o 
  -5   5   6     1815.46     1867.78     15.13 o 
  -4   5   6       15.36       16.75      0.50 o 
  -3   5   6      142.52      154.06      1.19 o 
  -2   5   6      300.72      303.78      2.01 o 
  -1   5   6      194.28      163.96      1.27 o 
   0   5   6      353.40      393.37      2.61 o 
   1   5   6      292.20      290.58      1.97 o 
   2   5   6      369.32      349.41      2.44 o 
   3   5   6      634.32      557.22      4.70 o 
   4   5   6       70.36       59.17      0.85 o 
   5   5   6        0.30        0.31      0.29 o 
   6   5   6       47.13       47.33      1.09 o 
   7   5   6       12.86       10.30      0.97 o 
 -10   6   6        1.98        0.85      1.22 o 
  -9   6   6       29.81       30.50      1.94 o 
  -8   6   6        0.32       -0.69      0.69 o 
  -7   6   6       17.26       16.44      1.24 o 
  -6   6   6       22.11       21.98      1.17 o 
  -5   6   6      271.70      275.45      4.45 o 
  -4   6   6      362.40      363.18      2.78 o 
  -3   6   6      153.98      167.11      1.38 o 
  -2   6   6       39.23       34.73      0.66 o 
  -1   6   6      151.29      161.52      1.30 o 
   0   6   6       13.41       12.40      0.40 o 
   1   6   6        4.84        6.01      0.30 o 
   2   6   6      172.89      170.39      1.74 o 
   3   6   6        4.09        5.88      0.42 o 
   4   6   6      127.91      116.91      1.32 o 
   5   6   6       16.33       17.65      0.82 o 
   6   6   6      121.47      125.85      1.98 o 
   7   6   6        0.02       -0.52      0.52 o 
  -9   7   6        0.12       -1.22      1.22 o 
  -8   7   6       15.91       15.71      1.07 o 
  -7   7   6      306.15      307.44      4.17 o 
  -6   7   6        3.28        1.32      0.73 o 
  -5   7   6      240.86      245.05      5.48 o 
  -4   7   6        0.05       -0.04      0.49 o 
  -3   7   6      220.99      239.90      2.26 o 
  -2   7   6      259.76      258.46      2.13 o 
  -1   7   6       63.21       67.51      0.89 o 
   0   7   6        0.00       -0.31      0.31 o 
   1   7   6      104.83       86.72      1.06 o 
   2   7   6      269.82      278.03      2.65 o 
   3   7   6        0.18       -0.10      0.35 o 
   4   7   6       31.58       28.26      0.66 o 
   5   7   6      161.21      175.21      2.60 o 
   6   7   6       15.23       12.72      1.58 o 
  -9   8   6       13.04       10.09      1.46 o 
  -8   8   6       52.77       46.80      2.67 o 
  -7   8   6       27.67       23.17      1.28 o 
  -6   8   6      188.20      175.26      2.79 o 
  -5   8   6       72.79       78.21      1.72 o 
  -4   8   6       35.88       32.96      1.52 o 
  -3   8   6       32.10       32.80      1.72 o 
  -2   8   6      826.63      851.54      7.08 o 
  -1   8   6      106.13      101.14      1.15 o 
   0   8   6       21.24       21.03      0.71 o 
   1   8   6      261.08      273.08      2.46 o 
   2   8   6       49.13       48.74      0.95 o 
   3   8   6       51.79       54.67      0.96 o 
   4   8   6       19.65       20.02      0.70 o 
   5   8   6       46.35       46.52      1.24 o 
  -8   9   6       56.16       62.26      2.13 o 
  -7   9   6       36.87       34.00      1.50 o 
  -6   9   6        3.04        2.75      0.81 o 
  -5   9   6        0.14        0.64      0.73 o 
  -4   9   6        9.46        9.65      0.90 o 
  -3   9   6      108.27      111.56      2.06 o 
  -2   9   6      105.85      109.11      2.23 o 
  -1   9   6       70.85       68.69      1.37 o 
   0   9   6      291.48      295.16      5.02 o 
   1   9   6      296.49      293.60      3.43 o 
   2   9   6       12.74       12.84      0.85 o 
   3   9   6        6.18        5.91      0.55 o 
   4   9   6        8.21       11.32      0.83 o 
  -7  10   6       58.43       63.08      1.80 o 
  -6  10   6       24.07       23.12      1.31 o 
  -5  10   6       35.44       40.44      2.86 o 
  -4  10   6       24.89       22.00      1.23 o 
  -3  10   6       74.38       64.41      2.43 o 
  -2  10   6       51.45       48.13      2.07 o 
  -1  10   6       15.79       18.92      1.76 o 
   0  10   6       35.91       32.83      3.04 o 
   1  10   6      473.09      505.02      6.33 o 
   2  10   6        3.81        4.53      0.76 o 
   3  10   6        0.84        1.86      0.67 o 
  -5  11   6        3.02        0.49      1.22 o 
  -4  11   6       33.35       32.81      2.07 o 
  -3  11   6      176.42      174.51      4.13 o 
  -2  11   6      201.38      201.01      4.38 o 
  -1  11   6        8.25       10.57      1.34 o 
   0  11   6       13.53       10.21      1.34 o 
  -3 -11   7       68.69       70.61      2.43 o 
  -2 -11   7       17.22       19.44      1.46 o 
  -1 -11   7      139.78      156.28      3.77 o 
   0 -11   7       63.27       66.35      2.43 o 
   1 -11   7        3.83        2.19      1.22 o 
   2 -11   7       17.22       18.41      0.96 o 
   3 -11   7        3.53        3.55      0.77 o 
  -5 -10   7       14.01        8.73      0.81 o 
  -4 -10   7       12.15       12.20      0.90 o 
  -3 -10   7        4.97        3.62      0.76 o 
  -2 -10   7       19.50       19.57      1.58 o 
  -1 -10   7       25.22       30.26      1.70 o 
   0 -10   7        7.32        4.86      1.09 o 
   1 -10   7       46.27       46.42      2.55 o 
   2 -10   7       13.91       14.06      0.82 o 
   3 -10   7       19.72       17.97      1.04 o 
   4 -10   7        4.95        5.10      0.77 o 
   5 -10   7       44.07       47.20      1.36 o 
  -6  -9   7       29.76       33.61      0.99 o 
  -5  -9   7      144.36      144.87      1.98 o 
  -4  -9   7       38.38       39.98      1.24 o 
  -3  -9   7       24.16       25.07      1.11 o 
  -2  -9   7       24.58       21.96      1.28 o 
  -1  -9   7      448.05      432.04      4.47 o 
   0  -9   7        5.55        5.57      0.73 o 
   1  -9   7      673.30      674.50     12.00 o 
   2  -9   7        4.32        4.19      0.68 o 
   3  -9   7       14.65       13.59      0.77 o 
   4  -9   7        3.94        3.59      0.73 o 
   5  -9   7       12.01       10.56      0.99 o 
   6  -9   7      112.40      122.41      2.45 o 
  -7  -8   7        7.41        8.06      0.62 o 
  -6  -8   7        2.09        2.65      0.55 o 
  -5  -8   7        4.20        4.42      0.55 o 
  -4  -8   7       29.08       30.09      0.85 o 
  -3  -8   7        7.04        7.39      0.59 o 
  -2  -8   7      699.18      668.51      5.22 o 
  -1  -8   7        0.11        0.24      0.50 o 
   0  -8   7        1.18        2.31      0.69 o 
   1  -8   7       82.00       85.07      1.40 o 
   2  -8   7      132.01      132.43      1.89 o 
   3  -8   7        8.49        7.82      0.63 o 
   4  -8   7       17.54       15.32      1.52 o 
   5  -8   7        2.96        1.27      0.97 o 
   6  -8   7       60.08       70.39      1.80 o 
   7  -8   7        0.70        1.34      1.22 o 
  -8  -7   7       19.22       18.68      0.80 o 
  -7  -7   7        4.11        4.76      0.55 o 
  -6  -7   7       54.92       51.75      1.12 o 
  -5  -7   7        0.30        0.48      0.46 o 
  -4  -7   7      480.27      452.66      4.99 o 
  -3  -7   7      187.62      167.89      1.65 o 
  -2  -7   7       31.55       25.17      0.71 o 
  -1  -7   7     1320.77     1259.34     10.12 o 
   0  -7   7        3.48        3.07      0.50 o 
   1  -7   7      181.37      177.07      2.13 o 
   2  -7   7      185.35      183.60      2.22 o 
   3  -7   7       84.25       79.68      1.38 o 
   4  -7   7       10.53        8.57      0.81 o 
   5  -7   7       13.16       10.69      0.97 o 
   6  -7   7      156.65      160.66      2.66 o 
   7  -7   7       55.55       59.55      2.31 o 
  -9  -6   7        0.48       -0.21      0.64 o 
  -8  -6   7      192.72      202.21      2.32 o 
  -7  -6   7      102.51      105.98      1.49 o 
  -6  -6   7      321.19      311.81      3.31 o 
  -5  -6   7       46.46       38.75      0.89 o 
  -4  -6   7       10.62       11.10      0.47 o 
  -3  -6   7      248.05      246.88      1.96 o 
  -2  -6   7      148.62      165.79      1.47 o 
  -1  -6   7       17.06       17.33      0.65 o 
   0  -6   7       49.68       46.21      0.80 o 
   1  -6   7      363.26      357.00      3.77 o 
   2  -6   7      443.90      419.70      3.65 o 
   3  -6   7       97.75       90.14      1.26 o 
   4  -6   7       42.30       40.11      1.03 o 
   5  -6   7      262.55      263.84      3.61 o 
   6  -6   7        0.77       -0.24      0.69 o 
   7  -6   7        3.35        2.19      0.77 o 
   8  -6   7        5.08        3.95      0.86 o 
  -9  -5   7       13.23       14.71      0.69 o 
  -8  -5   7       18.42       18.94      0.77 o 
  -7  -5   7       25.11       27.28      0.84 o 
  -6  -5   7     1193.67     1110.52     10.42 o 
  -5  -5   7      288.62      262.56      2.00 o 
  -4  -5   7      215.79      235.77      1.70 o 
  -3  -5   7       63.85       55.59      0.74 o 
  -2  -5   7      127.10      137.98      1.49 o 
  -1  -5   7        4.20        6.28      0.54 o 
   0  -5   7       71.01       69.24      0.88 o 
   1  -5   7      798.68      767.66      6.78 o 
   2  -5   7       46.80       40.57      0.75 o 
   3  -5   7        6.64        7.08      0.43 o 
   4  -5   7       10.92        8.61      0.51 o 
   5  -5   7       43.17       47.47      1.00 o 
   6  -5   7      100.01       98.13      1.38 o 
   7  -5   7        0.99        3.01      1.76 o 
   8  -5   7       17.48       20.26      1.20 o 
 -10  -4   7       96.53      108.05      2.37 o 
  -9  -4   7       14.91       15.08      0.75 o 
  -8  -4   7       10.67        9.66      0.55 o 
  -7  -4   7        0.48        0.84      0.46 o 
  -6  -4   7       13.91       11.37      0.62 o 
  -5  -4   7       66.42       67.76      0.68 o 
  -4  -4   7       75.95       85.97      0.90 o 
  -3  -4   7      138.45      123.35      1.02 o 
  -2  -4   7       20.83       26.91      0.51 o 
  -1  -4   7      540.16      543.18      3.68 o 
   0  -4   7       13.17       17.43      0.66 o 
   1  -4   7      906.36      880.32      8.32 o 
   2  -4   7       71.63       68.52      1.09 o 
   3  -4   7       62.52       57.18      0.83 o 
   4  -4   7      192.20      188.22      1.98 o 
   5  -4   7       50.52       56.19      0.99 o 
   6  -4   7      118.33      126.35      1.75 o 
   7  -4   7        0.19        0.09      0.58 o 
   8  -4   7       52.74       57.30      1.50 o 
 -10  -3   7        3.03        2.86      0.55 o 
  -9  -3   7       50.36       53.89      1.30 o 
  -8  -3   7      160.53      144.68      3.57 o 
  -7  -3   7       84.35       79.07      1.23 o 
  -6  -3   7        0.87        1.15      0.30 o 
  -5  -3   7      414.21      406.24      2.66 o 
  -4  -3   7      415.54      437.72      3.09 o 
  -3  -3   7      547.32      586.39      4.26 o 
  -2  -3   7       51.82       44.82      0.58 o 
  -1  -3   7      115.96       99.46      0.80 o 
   0  -3   7     1564.62     1648.27     29.30 o 
   1  -3   7     1575.10     1664.47     10.86 o 
   2  -3   7     1016.13     1093.64      7.89 o 
   3  -3   7       36.40       32.22      0.73 o 
   4  -3   7       68.10       63.69      0.93 o 
   5  -3   7      106.37      110.17      1.20 o 
   6  -3   7        9.47       10.65      0.57 o 
   7  -3   7        7.72        5.61      0.60 o 
   8  -3   7      237.45      249.86      3.63 o 
 -10  -2   7        0.98        0.35      0.53 o 
  -9  -2   7      110.64      111.83      1.58 o 
  -8  -2   7        4.86        5.74      0.53 o 
  -7  -2   7      130.13      135.90      1.97 o 
  -6  -2   7      380.47      393.23      2.83 o 
  -5  -2   7      229.92      239.31      1.68 o 
  -4  -2   7      171.04      178.00      1.32 o 
  -3  -2   7     1176.47     1221.87      8.54 o 
  -2  -2   7      466.93      493.35      3.33 o 
  -1  -2   7      103.11      115.87      0.87 o 
   0  -2   7      475.97      469.13      2.74 o 
   1  -2   7      546.69      600.29      3.73 o 
   2  -2   7       21.43       24.01      0.50 o 
   3  -2   7      253.55      250.61      2.05 o 
   4  -2   7       14.00        8.47      0.45 o 
   5  -2   7       26.27       21.59      0.71 o 
   6  -2   7        0.26        0.07      0.48 o 
   7  -2   7       24.13       22.91      0.89 o 
   8  -2   7       37.11       50.19      1.43 o 
 -10  -1   7       51.47       49.05      1.16 o 
  -9  -1   7        3.32        2.69      0.53 o 
  -8  -1   7        1.71        2.38      0.53 o 
  -7  -1   7      191.04      190.03      1.87 o 
  -6  -1   7      136.47      129.94      1.18 o 
  -5  -1   7       39.66       45.17      0.57 o 
  -4  -1   7      291.71      287.73      1.97 o 
  -3  -1   7       10.12       18.66      0.42 o 
  -2  -1   7        8.32       15.60      0.51 o 
  -1  -1   7     2038.03     2305.29     12.84 o 
   0  -1   7     5515.59     5834.78     32.48 o 
   1  -1   7      114.50      138.27      1.13 o 
   2  -1   7       13.27       11.14      0.53 o 
   3  -1   7      190.91      182.08      2.18 o 
   4  -1   7      106.31      102.86      1.14 o 
   5  -1   7        1.74        0.88      0.38 o 
   6  -1   7       10.13        8.05      0.54 o 
   7  -1   7      263.75      263.36      2.67 o 
   8  -1   7      281.55      291.42      2.93 o 
 -10   0   7        1.05        1.14      0.85 o 
  -9   0   7        0.21        0.32      0.53 o 
  -8   0   7        5.69        5.72      0.53 o 
  -7   0   7       22.21       22.13      0.78 o 
  -6   0   7      265.35      276.46      2.12 o 
  -5   0   7      159.18      159.51      1.24 o 
  -4   0   7      752.82      778.39      4.55 o 
  -3   0   7        6.34       12.56      0.38 o 
  -2   0   7     1449.81     1525.76      8.43 o 
  -1   0   7      106.59      121.99      0.95 o 
   0   0   7        8.77        3.32      0.23 o 
   1   0   7      125.42      129.77      1.07 o 
   2   0   7       99.70       87.67      0.90 o 
   3   0   7      701.20      708.71      5.07 o 
   4   0   7      200.75      199.53      1.68 o 
   5   0   7      428.66      429.77      3.39 o 
   6   0   7      126.82      122.18      1.41 o 
   7   0   7       89.85       87.01      1.21 o 
   8   0   7        3.69        3.63      0.51 o 
 -11   1   7       10.20        9.75      0.93 o 
 -10   1   7        9.22        9.41      0.85 o 
  -9   1   7        5.91        5.09      0.62 o 
  -8   1   7        0.43        0.58      0.51 o 
  -7   1   7      156.91      156.86      1.29 o 
  -6   1   7      115.86      115.50      1.01 o 
  -5   1   7      154.37      167.00      1.21 o 
  -4   1   7      749.11      817.39      4.80 o 
  -3   1   7     2199.84     2237.91     12.57 o 
  -2   1   7      246.78      282.95      1.66 o 
  -1   1   7       78.62       74.81      0.58 o 
   0   1   7      223.19      231.10      1.70 o 
   1   1   7      477.45      475.23      3.48 o 
   2   1   7       22.64       23.29      0.49 o 
   3   1   7     1087.75     1061.42      7.44 o 
   4   1   7      356.10      357.92      2.70 o 
   5   1   7       91.46       91.40      1.28 o 
   6   1   7       66.16       57.05      1.10 o 
   7   1   7      594.30      582.42      6.98 o 
   8   1   7        1.06        1.64      0.48 o 
 -11   2   7        6.34        7.06      0.93 o 
 -10   2   7       21.96       23.26      1.19 o 
  -9   2   7        2.50        0.94      0.67 o 
  -8   2   7       22.96       20.54      1.02 o 
  -7   2   7      547.03      544.86      3.94 o 
  -6   2   7        3.64        2.62      0.33 o 
  -5   2   7       40.85       45.97      0.58 o 
  -4   2   7     1000.69     1046.23      6.14 o 
  -3   2   7      122.25      108.17      0.92 o 
  -2   2   7      184.57      193.38      1.25 o 
  -1   2   7     1144.62     1153.65      6.64 o 
   0   2   7        1.00        1.49      0.25 o 
   1   2   7      218.05      227.41      1.68 o 
   2   2   7       20.97       14.75      0.38 o 
   3   2   7     1919.87     1894.13     12.05 o 
   4   2   7      300.18      296.93      2.12 o 
   5   2   7        1.59        1.27      0.37 o 
   6   2   7       65.32       67.85      0.98 o 
   7   2   7       62.76       60.73      0.95 o 
   8   2   7        0.39        0.24      0.44 o 
 -10   3   7       11.30        9.46      0.93 o 
  -9   3   7        2.69        3.52      0.73 o 
  -8   3   7       24.11       23.07      0.77 o 
  -7   3   7      126.05      122.79      1.70 o 
  -6   3   7       79.74       80.38      1.06 o 
  -5   3   7      121.02      112.55      0.93 o 
  -4   3   7      175.23      173.89      1.17 o 
  -3   3   7      385.46      375.62      2.39 o 
  -2   3   7       37.54       36.16      0.44 o 
  -1   3   7      985.73     1007.42      6.11 o 
   0   3   7      767.77      778.16      4.87 o 
   1   3   7       75.40       72.44      0.70 o 
   2   3   7        0.19        0.44      0.24 o 
   3   3   7        2.94        5.06      0.28 o 
   4   3   7      537.12      470.33      5.17 o 
   5   3   7      451.22      409.74      3.58 o 
   6   3   7      114.82      113.80      1.33 o 
   7   3   7        8.99        8.98      0.50 o 
   8   3   7        5.55        6.19      0.69 o 
 -10   4   7        1.24        1.82      1.09 o 
  -9   4   7       71.62       68.78      2.31 o 
  -8   4   7       12.77       12.50      0.72 o 
  -7   4   7      162.31      165.35      1.76 o 
  -6   4   7       27.63       30.78      0.70 o 
  -5   4   7        0.62        0.19      0.44 o 
  -4   4   7       29.16       25.59      0.52 o 
  -3   4   7       67.01       64.35      0.70 o 
  -2   4   7        0.03        0.21      0.26 o 
  -1   4   7      750.45      796.55      4.71 o 
   0   4   7      328.68      340.93      2.31 o 
   1   4   7      302.15      318.43      2.16 o 
   2   4   7       74.73       69.74      0.83 o 
   3   4   7      375.51      360.21      2.50 o 
   4   4   7      190.66      172.00      1.75 o 
   5   4   7        0.43        0.09      0.36 o 
   6   4   7      265.20      266.50      2.95 o 
   7   4   7       15.52       20.73      0.95 o 
 -10   5   7       15.59       13.00      1.46 o 
  -9   5   7        1.77        0.00      1.09 o 
  -8   5   7       18.29       18.66      1.03 o 
  -7   5   7        1.27        0.55      0.59 o 
  -6   5   7       26.62       24.65      0.82 o 
  -5   5   7        0.01       -0.44      0.44 o 
  -4   5   7       92.21       72.98      0.87 o 
  -3   5   7        0.03       -0.33      0.33 o 
  -2   5   7      533.00      537.91      3.77 o 
  -1   5   7      242.18      263.60      1.84 o 
   0   5   7      651.57      670.96      4.04 o 
   1   5   7      214.32      201.56      1.49 o 
   2   5   7     1249.38     1199.51      7.75 o 
   3   5   7      209.64      211.35      2.05 o 
   4   5   7       38.75       40.43      0.76 o 
   5   5   7        1.55        1.74      0.54 o 
   6   5   7      314.67      325.45      7.60 o 
   7   5   7        2.81        4.46      0.61 o 
 -10   6   7       41.19       40.10      2.19 o 
  -9   6   7        0.38       -0.36      1.22 o 
  -8   6   7       52.19       59.25      3.22 o 
  -7   6   7        8.60        7.62      0.74 o 
  -6   6   7       85.57       84.74      1.52 o 
  -5   6   7       22.31       21.92      0.91 o 
  -4   6   7      190.68      188.44      1.85 o 
  -3   6   7        3.41        4.36      0.75 o 
  -2   6   7      122.92      123.69      1.92 o 
  -1   6   7      638.98      639.99      4.55 o 
   0   6   7      308.83      303.76      2.15 o 
   1   6   7      324.15      301.27      2.31 o 
   2   6   7      155.65      150.88      1.82 o 
   3   6   7       26.84       27.52      0.71 o 
   4   6   7       12.00        8.56      0.46 o 
   5   6   7       51.93       53.79      1.18 o 
   6   6   7       33.62       28.85      1.76 o 
  -9   7   7        3.42        2.67      1.22 o 
  -8   7   7        5.80        6.25      0.90 o 
  -7   7   7       40.00       34.93      1.37 o 
  -6   7   7      120.14      117.16      2.15 o 
  -5   7   7      135.85      140.24      3.06 o 
  -4   7   7        2.38        2.37      0.50 o 
  -3   7   7      148.46      155.45      2.14 o 
  -2   7   7      611.27      618.61      5.25 o 
  -1   7   7       18.77       17.67      0.59 o 
   0   7   7       55.11       53.48      0.80 o 
   1   7   7      204.51      203.89      1.94 o 
   2   7   7       48.65       57.90      0.87 o 
   3   7   7      281.33      284.00      2.69 o 
   4   7   7       90.97       93.54      1.15 o 
   5   7   7      105.53      110.82      1.92 o 
  -8   8   7       42.40       43.52      1.63 o 
  -7   8   7       40.10       36.39      2.01 o 
  -6   8   7       34.25       29.02      1.33 o 
  -5   8   7       17.78       16.68      0.99 o 
  -4   8   7       10.41       11.19      0.91 o 
  -3   8   7      168.84      160.80      2.14 o 
  -2   8   7      247.37      239.66      3.17 o 
  -1   8   7      351.15      342.81      3.35 o 
   0   8   7       19.27       19.44      0.73 o 
   1   8   7        8.07        7.96      0.49 o 
   2   8   7       28.17       26.63      0.70 o 
   3   8   7       81.89       74.35      1.14 o 
   4   8   7        4.68        2.99      0.49 o 
  -7   9   7       51.14       52.58      2.73 o 
  -6   9   7       13.19       12.34      1.15 o 
  -5   9   7      285.83      286.51      7.96 o 
  -4   9   7      110.26      114.25      2.61 o 
  -3   9   7      286.16      275.73      3.74 o 
  -2   9   7      111.53      115.83      2.27 o 
  -1   9   7        9.17        6.52      0.69 o 
   0   9   7        1.25        0.10      0.92 o 
   1   9   7       41.33       44.14      1.18 o 
   2   9   7      101.73      109.20      1.35 o 
   3   9   7       81.15       86.91      1.16 o 
  -6  10   7        0.04       -0.75      0.81 o 
  -5  10   7        7.84        6.31      0.90 o 
  -4  10   7       91.49       87.82      2.55 o 
  -3  10   7       14.75       12.76      1.34 o 
  -2  10   7       65.32       67.57      2.43 o 
  -1  10   7       35.32       38.40      1.94 o 
   0  10   7       56.39       57.47      1.66 o 
   1  10   7        7.37        7.26      0.85 o 
   2  10   7       72.11       68.27      2.73 o 
  -4  11   7        5.09        5.71      1.34 o 
  -3  11   7       34.38       36.09      2.07 o 
  -2  11   7       23.14       27.10      1.94 o 
  -1  11   7       49.52       42.05      2.07 o 
  -2 -11   8       45.12       53.72      2.19 o 
  -1 -11   8       59.63       58.94      2.43 o 
   0 -11   8        7.99        6.56      1.34 o 
   1 -11   8       46.31       46.30      2.19 o 
   2 -11   8       45.22       46.91      2.31 o 
  -4 -10   8       33.76       35.25      1.28 o 
  -3 -10   8       24.88       23.42      1.19 o 
  -2 -10   8       17.82       16.77      1.46 o 
  -1 -10   8       26.33       28.92      1.82 o 
   0 -10   8      251.85      249.38      5.10 o 
   1 -10   8       85.06       92.48      2.02 o 
   2 -10   8       14.01       14.05      1.03 o 
   3 -10   8        3.78        2.69      0.68 o 
   4 -10   8       61.15       65.81      1.50 o 
  -6  -9   8        5.26        5.57      0.73 o 
  -5  -9   8        0.67        1.82      0.67 o 
  -4  -9   8       55.52       54.59      1.50 o 
  -3  -9   8        9.24        9.51      1.09 o 
  -2  -9   8        9.59        6.63      0.81 o 
  -1  -9   8        1.90        1.46      0.69 o 
   0  -9   8        0.07       -0.18      0.69 o 
   1  -9   8       14.68       12.46      0.95 o 
   2  -9   8      496.68      508.78      6.27 o 
   3  -9   8        0.56        0.32      0.61 o 
   4  -9   8       27.61       27.18      1.05 o 
   5  -9   8      101.69       96.76      1.78 o 
  -7  -8   8        2.71        4.39      0.62 o 
  -6  -8   8       18.09       18.60      0.91 o 
  -5  -8   8        4.43        3.81      0.60 o 
  -4  -8   8       81.00       79.71      1.69 o 
  -3  -8   8        9.44        8.86      0.71 o 
  -2  -8   8      368.81      352.88      3.52 o 
  -1  -8   8        7.18        4.03      0.65 o 
   0  -8   8      255.32      253.64      3.44 o 
   1  -8   8        2.04        1.48      0.73 o 
   2  -8   8       83.78       87.94      1.47 o 
   3  -8   8       13.37       12.75      0.77 o 
   4  -8   8      153.76      159.57      2.46 o 
   5  -8   8       46.90       48.86      1.61 o 
   6  -8   8      110.23      118.52      2.41 o 
  -8  -7   8       19.76       20.40      0.88 o 
  -7  -7   8        0.16        0.36      0.53 o 
  -6  -7   8        4.27        4.14      0.55 o 
  -5  -7   8       39.60       41.32      1.69 o 
  -4  -7   8      107.15      107.39      1.49 o 
  -3  -7   8       37.72       34.22      0.80 o 
  -2  -7   8       81.10       82.23      1.12 o 
  -1  -7   8     2072.29     2045.91     34.40 o 
   0  -7   8      137.99      133.36      1.82 o 
   1  -7   8        1.15        0.62      0.64 o 
   2  -7   8       80.57       81.43      1.72 o 
   3  -7   8       85.41       84.69      1.45 o 
   4  -7   8       73.44       68.72      1.36 o 
   5  -7   8      185.31      188.34      3.16 o 
   6  -7   8        6.65        5.37      1.28 o 
   7  -7   8        2.69        1.40      1.09 o 
  -8  -6   8       20.38       23.09      0.85 o 
  -7  -6   8       23.95       26.02      0.85 o 
  -6  -6   8       13.88       14.60      0.69 o 
  -5  -6   8      136.80      148.27      1.75 o 
  -4  -6   8       35.72       34.91      0.91 o 
  -3  -6   8      547.88      508.17      3.64 o 
  -2  -6   8      447.24      452.80      5.42 o 
  -1  -6   8     1090.42     1082.00      8.76 o 
   0  -6   8       37.96       36.86      0.84 o 
   1  -6   8      430.63      416.50      6.68 o 
   2  -6   8       12.03        9.66      1.15 o 
   3  -6   8      299.45      304.71      3.25 o 
   4  -6   8        0.96        1.21      0.53 o 
   5  -6   8       26.88       28.66      1.03 o 
   6  -6   8       24.61       23.47      1.82 o 
   7  -6   8       17.08       16.93      1.07 o 
  -9  -5   8        0.09        0.34      0.50 o 
  -8  -5   8        0.35       -0.10      0.48 o 
  -7  -5   8        2.04        1.33      0.48 o 
  -6  -5   8        4.23        5.27      0.53 o 
  -5  -5   8       62.38       46.07      0.80 o 
  -4  -5   8       55.87       49.22      0.69 o 
  -3  -5   8     1449.43     1382.57      9.16 o 
  -2  -5   8      280.52      280.53      2.59 o 
  -1  -5   8     1110.18     1068.13      7.77 o 
   0  -5   8      282.53      283.52      2.38 o 
   1  -5   8      655.43      644.93      4.89 o 
   2  -5   8        8.97       12.09      0.82 o 
   3  -5   8        0.16       -0.32      0.39 o 
   4  -5   8      112.58      111.33      1.44 o 
   5  -5   8       45.85       45.85      0.97 o 
   6  -5   8      264.61      256.05      5.35 o 
   7  -5   8       47.59       50.56      1.55 o 
   8  -5   8       42.41       50.79      2.55 o 
  -9  -4   8       20.96       22.00      0.85 o 
  -8  -4   8       22.80       24.76      0.88 o 
  -7  -4   8        0.10        0.02      0.52 o 
  -6  -4   8       82.05       74.02      1.49 o 
  -5  -4   8     1641.69     1584.14      9.65 o 
  -4  -4   8      422.38      394.29      2.86 o 
  -3  -4   8        0.03        0.59      0.27 o 
  -2  -4   8      481.17      473.78      3.59 o 
  -1  -4   8        7.14        6.24      0.38 o 
   0  -4   8       28.92       25.31      0.54 o 
   1  -4   8      231.80      240.10      2.07 o 
   2  -4   8      294.66      304.35      2.83 o 
   3  -4   8      172.00      166.54      1.80 o 
   4  -4   8       17.73       13.28      0.57 o 
   5  -4   8       11.66        9.66      0.56 o 
   6  -4   8      396.06      379.57      4.04 o 
   7  -4   8        7.95        5.88      0.85 o 
   8  -4   8       41.41       40.71      1.94 o 
 -10  -3   8        2.49        1.75      0.57 o 
  -9  -3   8        0.02       -0.20      0.48 o 
  -8  -3   8       37.27       42.85      1.02 o 
  -7  -3   8      376.42      360.77      3.75 o 
  -6  -3   8       19.59       23.02      0.75 o 
  -5  -3   8      300.27      268.06      1.89 o 
  -4  -3   8       43.88       32.64      0.61 o 
  -3  -3   8      684.89      661.83      5.47 o 
  -2  -3   8      428.93      416.34      2.90 o 
  -1  -3   8      161.85      152.59      1.30 o 
   0  -3   8       32.70       36.70      0.59 o 
   1  -3   8      109.03      113.74      1.17 o 
   2  -3   8      204.07      185.34      1.67 o 
   3  -3   8        4.90        5.70      0.50 o 
   4  -3   8      876.44      829.34      6.84 o 
   5  -3   8      400.24      419.84      4.21 o 
   6  -3   8      271.34      274.61      3.81 o 
   7  -3   8        7.87        6.46      0.85 o 
   8  -3   8        8.86        6.47      1.46 o 
 -10  -2   8        0.37       -0.43      0.62 o 
  -9  -2   8       21.07       19.17      0.90 o 
  -8  -2   8       11.84       14.61      0.74 o 
  -7  -2   8      352.30      328.60      3.47 o 
  -6  -2   8       47.66       44.13      0.94 o 
  -5  -2   8      198.53      186.62      1.41 o 
  -4  -2   8       50.36       53.57      0.64 o 
  -3  -2   8       86.89       75.43      0.79 o 
  -2  -2   8      841.36      786.54      5.19 o 
  -1  -2   8       24.89       15.36      0.52 o 
   0  -2   8       40.18       40.95      0.66 o 
   1  -2   8       10.46        6.85      0.37 o 
   2  -2   8      222.23      219.16      1.85 o 
   3  -2   8       21.29       23.89      0.63 o 
   4  -2   8     1460.95     1397.71     10.06 o 
   5  -2   8      181.63      196.15      2.02 o 
   6  -2   8        1.42        0.88      0.53 o 
   7  -2   8      233.42      230.61      3.37 o 
   8  -2   8      175.93      169.49      2.73 o 
 -10  -1   8        6.57        6.87      0.81 o 
  -9  -1   8       23.67       23.49      0.93 o 
  -8  -1   8       70.43       73.60      1.34 o 
  -7  -1   8      355.33      346.17      3.08 o 
  -6  -1   8      238.12      230.21      1.68 o 
  -5  -1   8      457.98      441.16      2.90 o 
  -4  -1   8       35.13       33.78      0.54 o 
  -3  -1   8      264.45      242.39      1.68 o 
  -2  -1   8      862.93      903.96      5.52 o 
  -1  -1   8       10.49       20.73      0.90 o 
   0  -1   8      134.60      180.07      1.33 o 
   1  -1   8      478.56      420.33      2.91 o 
   2  -1   8        0.70        1.03      0.30 o 
   3  -1   8      148.31      159.73      1.64 o 
   4  -1   8      386.95      384.73      2.98 o 
   5  -1   8      590.16      590.97      5.87 o 
   6  -1   8      170.59      170.77      2.17 o 
   7  -1   8       24.98       26.04      0.97 o 
   8  -1   8        8.38        7.76      0.79 o 
 -10   0   8        2.33        3.55      0.76 o 
  -9   0   8      367.53      367.84      5.25 o 
  -8   0   8      134.36      143.32      1.91 o 
  -7   0   8        0.32        0.49      0.39 o 
  -6   0   8        2.45        2.23      0.29 o 
  -5   0   8        2.50        4.60      0.31 o 
  -4   0   8        9.22        6.82      0.31 o 
  -3   0   8      460.97      452.19      2.90 o 
  -2   0   8       83.01       95.83      0.92 o 
  -1   0   8       47.09       52.30      0.60 o 
   0   0   8       99.71      109.57      0.92 o 
   1   0   8     2261.26     2247.68     15.64 o 
   2   0   8      465.22      430.46      3.22 o 
   3   0   8      115.19      106.24      1.09 o 
   4   0   8      279.94      270.84      2.19 o 
   5   0   8       47.00       49.21      1.02 o 
   6   0   8      188.80      179.40      2.81 o 
   7   0   8       48.95       49.48      0.96 o 
   8   0   8        6.79        7.43      0.52 o 
 -10   1   8       17.67       17.98      1.05 o 
  -9   1   8        0.53        0.79      0.73 o 
  -8   1   8       13.71       13.88      0.68 o 
  -7   1   8       64.55       64.64      0.98 o 
  -6   1   8       70.14       75.59      0.91 o 
  -5   1   8       15.72       16.12      0.52 o 
  -4   1   8      520.20      563.05      3.87 o 
  -3   1   8        0.21        3.27      0.28 o 
  -2   1   8      203.05      256.53      1.93 o 
  -1   1   8      171.77      187.29      1.22 o 
   0   1   8       44.49       48.49      0.61 o 
   1   1   8      219.64      197.15      1.66 o 
   2   1   8      335.72      346.41      2.65 o 
   3   1   8     1269.01     1243.80      8.71 o 
   4   1   8      102.65       90.30      1.09 o 
   5   1   8       83.66       78.50      1.06 o 
   6   1   8      156.71      147.63      2.35 o 
   7   1   8        3.48        2.01      0.39 o 
   8   1   8      138.38      143.25      1.71 o 
 -10   2   8        3.62        2.07      0.81 o 
  -9   2   8       50.37       53.81      1.45 o 
  -8   2   8       56.14       60.93      1.71 o 
  -7   2   8       95.08       85.94      1.03 o 
  -6   2   8      131.53      130.58      1.77 o 
  -5   2   8        0.04        0.23      0.27 o 
  -4   2   8      370.75      374.41      2.51 o 
  -3   2   8       19.66       17.82      0.44 o 
  -2   2   8      104.69       95.50      0.82 o 
  -1   2   8      141.77      136.07      1.07 o 
   0   2   8      897.07      839.77      6.09 o 
   1   2   8      318.35      327.52      2.74 o 
   2   2   8       69.53       67.32      0.91 o 
   3   2   8       55.51       56.01      0.64 o 
   4   2   8     1075.43     1019.44      8.40 o 
   5   2   8        1.29        1.14      0.40 o 
   6   2   8        6.63        5.92      0.49 o 
   7   2   8        1.08        1.44      0.41 o 
 -10   3   8       52.54       59.79      2.31 o 
  -9   3   8        6.84        7.10      0.85 o 
  -8   3   8        0.52        0.54      0.53 o 
  -7   3   8        1.36        0.78      0.42 o 
  -6   3   8      994.09      991.92      6.06 o 
  -5   3   8      578.01      616.49      3.66 o 
  -4   3   8        1.84        0.26      0.26 o 
  -3   3   8      169.74      177.24      1.31 o 
  -2   3   8       38.65       31.51      0.58 o 
  -1   3   8      213.61      204.20      1.49 o 
   0   3   8     1429.78     1437.37      9.25 o 
   1   3   8      171.40      165.11      1.27 o 
   2   3   8      847.34      786.30      5.48 o 
   3   3   8       14.94       13.17      0.43 o 
   4   3   8        0.21        1.02      0.37 o 
   5   3   8       46.38       38.75      0.87 o 
   6   3   8      132.58      142.24      1.56 o 
   7   3   8       32.61       32.84      0.84 o 
 -10   4   8        0.08        1.46      1.09 o 
  -9   4   8       62.00       56.39      2.19 o 
  -8   4   8       16.89       15.20      0.95 o 
  -7   4   8       42.59       37.27      0.94 o 
  -6   4   8       15.72       16.18      0.73 o 
  -5   4   8       13.09       11.76      0.63 o 
  -4   4   8      371.41      378.37      2.41 o 
  -3   4   8       60.58       53.16      0.65 o 
  -2   4   8       28.48       30.69      0.56 o 
  -1   4   8       84.51       95.12      0.96 o 
   0   4   8        1.42        2.31      0.31 o 
   1   4   8        5.71        3.87      0.29 o 
   2   4   8      606.73      552.54      3.56 o 
   3   4   8       77.90       77.33      1.07 o 
   4   4   8       77.46       80.13      1.09 o 
   5   4   8       15.53       14.86      0.62 o 
   6   4   8      192.13      208.23      2.88 o 
   7   4   8      170.82      172.18      5.16 o 
 -10   5   8       17.55       18.23      1.58 o 
  -9   5   8        0.71        0.24      1.09 o 
  -8   5   8      122.32      130.04      2.32 o 
  -7   5   8       24.00       23.62      1.01 o 
  -6   5   8      222.16      228.65      5.48 o 
  -5   5   8        0.40       -0.27      0.75 o 
  -4   5   8       57.37       57.87      0.86 o 
  -3   5   8       15.27       14.64      0.65 o 
  -2   5   8       42.56       38.14      0.73 o 
  -1   5   8       75.85       67.43      0.86 o 
   0   5   8      697.69      666.09      4.30 o 
   1   5   8       83.91       80.48      0.83 o 
   2   5   8      127.06      104.95      1.18 o 
   3   5   8       70.79       85.53      1.14 o 
   4   5   8        1.17        0.88      0.38 o 
   5   5   8       10.09       12.44      0.59 o 
   6   5   8       84.52       98.01      1.76 o 
  -9   6   8       24.63       22.97      1.70 o 
  -8   6   8        1.49        2.76      0.81 o 
  -7   6   8      183.33      181.55      5.70 o 
  -6   6   8        0.25        0.51      0.64 o 
  -5   6   8       91.44       88.31      1.32 o 
  -4   6   8        0.07       -0.48      0.48 o 
  -3   6   8      271.62      275.04      2.68 o 
  -2   6   8      514.23      533.77      4.16 o 
  -1   6   8       49.14       45.96      0.77 o 
   0   6   8      404.36      383.48      2.90 o 
   1   6   8      139.78      127.95      1.39 o 
   2   6   8       96.44       84.30      1.07 o 
   3   6   8       77.40       80.86      1.03 o 
   4   6   8       25.00       24.79      0.71 o 
   5   6   8       32.23       34.88      0.91 o 
   6   6   8       69.58       72.22      2.61 o 
  -9   7   8       11.58        9.60      1.46 o 
  -8   7   8       40.24       41.19      1.50 o 
  -7   7   8      151.91      150.45      2.58 o 
  -6   7   8       18.99       16.39      0.99 o 
  -5   7   8       62.75       63.32      1.55 o 
  -4   7   8       25.92       25.40      0.86 o 
  -3   7   8       10.50        8.64      0.57 o 
  -2   7   8       54.57       45.21      0.98 o 
  -1   7   8      136.99      135.50      1.37 o 
   0   7   8       10.08        8.94      0.56 o 
   1   7   8       42.48       36.21      0.81 o 
   2   7   8      136.73      127.88      1.41 o 
   3   7   8      213.09      211.53      2.11 o 
   4   7   8        6.86        7.50      0.53 o 
   5   7   8       66.04       66.73      1.55 o 
  -8   8   8        1.82        2.73      0.95 o 
  -7   8   8       45.13       46.95      1.59 o 
  -6   8   8        6.56        6.62      0.95 o 
  -5   8   8       56.98       58.42      2.43 o 
  -4   8   8        2.38        2.28      0.65 o 
  -3   8   8       67.69       65.47      2.33 o 
  -2   8   8      240.13      240.28      2.50 o 
  -1   8   8       65.38       68.99      1.41 o 
   0   8   8       12.65       13.24      1.00 o 
   1   8   8        0.91        0.12      0.43 o 
   2   8   8      224.40      222.81      2.14 o 
   3   8   8        1.76        1.84      0.43 o 
   4   8   8        1.37        2.36      0.49 o 
  -7   9   8       11.00       12.50      1.07 o 
  -6   9   8        0.68        0.18      0.91 o 
  -5   9   8       26.44       26.28      1.33 o 
  -4   9   8      329.51      345.61      4.60 o 
  -3   9   8       52.25       51.79      1.64 o 
  -2   9   8        4.98        5.10      1.09 o 
  -1   9   8       12.52       10.45      0.90 o 
   0   9   8       46.40       43.27      1.45 o 
   1   9   8       24.13       19.61      1.16 o 
   2   9   8       64.58       63.84      2.86 o 
   3   9   8       15.06       15.88      0.78 o 
  -6  10   8        0.35       -0.90      0.90 o 
  -5  10   8        2.23        1.80      0.81 o 
  -4  10   8        6.44        7.17      1.34 o 
  -3  10   8       41.72       39.25      1.94 o 
  -2  10   8       84.69       83.98      2.55 o 
  -1  10   8       16.77       16.28      1.46 o 
   0  10   8        0.29        0.16      1.28 o 
   1  10   8        1.81        2.47      0.81 o 
  -1 -11   9       86.78       92.85      2.92 o 
   0 -11   9        0.17        0.00      1.22 o 
   1 -11   9        6.57        8.39      1.34 o 
  -4 -10   9      243.19      265.22      4.86 o 
  -3 -10   9       19.84       26.13      1.70 o 
  -2 -10   9       53.79       52.38      2.19 o 
  -1 -10   9       77.10       79.60      2.67 o 
   0 -10   9      159.56      149.11      3.65 o 
   1 -10   9       31.92       30.38      1.94 o 
   2 -10   9        5.20        5.58      0.90 o 
   3 -10   9       93.82       98.80      3.77 o 
  -6  -9   9       41.78       45.72      1.58 o 
  -5  -9   9       11.39       13.18      0.93 o 
  -4  -9   9       40.04       43.58      1.37 o 
  -3  -9   9      193.62      217.60      7.72 o 
  -2  -9   9       70.80       70.49      2.31 o 
  -1  -9   9       32.28       36.81      1.33 o 
   0  -9   9        4.40        4.09      0.77 o 
   1  -9   9       20.48       18.07      1.64 o 
   2  -9   9        2.60        0.73      0.77 o 
   3  -9   9       50.80       52.10      2.73 o 
   4  -9   9        3.51        1.90      0.78 o 
   5  -9   9        4.80        5.45      0.82 o 
  -7  -8   9       83.55       86.45      3.46 o 
  -6  -8   9        7.86        7.13      0.77 o 
  -5  -8   9       50.60       54.40      1.52 o 
  -4  -8   9        0.00       -0.46      0.64 o 
  -3  -8   9        2.25        1.74      0.67 o 
  -2  -8   9       28.23       21.70      0.81 o 
  -1  -8   9       45.58       46.94      1.37 o 
   0  -8   9       38.23       38.33      1.24 o 
   1  -8   9        0.34        1.03      0.69 o 
   2  -8   9       22.88       23.73      2.61 o 
   3  -8   9      169.33      161.77      2.66 o 
   4  -8   9       91.24       86.18      1.59 o 
   5  -8   9       46.65       49.20      1.36 o 
   6  -8   9        4.41        3.62      0.86 o 
  -8  -7   9       15.50       14.30      0.85 o 
  -7  -7   9        9.96        8.35      0.66 o 
  -6  -7   9        0.00       -0.24      0.55 o 
  -5  -7   9      180.75      184.74      4.16 o 
  -4  -7   9       13.28       14.45      0.72 o 
  -3  -7   9      156.10      134.62      2.09 o 
  -2  -7   9        9.82        9.01      0.57 o 
  -1  -7   9       79.13       79.58      1.78 o 
   0  -7   9      181.52      166.20      2.58 o 
   1  -7   9       11.27       10.53      1.28 o 
   2  -7   9       86.63       81.87      1.76 o 
   3  -7   9      384.77      368.63      4.77 o 
   4  -7   9       84.50       89.15      1.93 o 
   5  -7   9        0.06       -0.12      0.63 o 
   6  -7   9       50.58       47.53      1.88 o 
  -8  -6   9        0.27       -0.10      0.55 o 
  -7  -6   9       79.97       86.02      1.44 o 
  -6  -6   9        0.01       -0.51      0.51 o 
  -5  -6   9        0.20        0.01      0.53 o 
  -4  -6   9      290.31      265.56      2.39 o 
  -3  -6   9      241.58      236.66      2.36 o 
  -2  -6   9       40.84       42.30      0.89 o 
  -1  -6   9      206.81      221.48      2.24 o 
   0  -6   9       28.88       27.97      0.91 o 
   1  -6   9      188.92      184.19      2.75 o 
   2  -6   9      251.16      238.03      8.39 o 
   3  -6   9        2.90        2.09      0.97 o 
   4  -6   9       43.05       44.48      1.37 o 
   5  -6   9      188.69      195.30      4.98 o 
   6  -6   9      266.38      269.31      5.47 o 
   7  -6   9       46.52       44.72      2.19 o 
  -9  -5   9       26.08       27.58      1.15 o 
  -8  -5   9       95.02       95.13      1.51 o 
  -7  -5   9       83.65       75.01      1.30 o 
  -6  -5   9       52.02       49.12      1.07 o 
  -5  -5   9      199.98      178.34      1.73 o 
  -4  -5   9      441.75      456.47      3.85 o 
  -3  -5   9      259.09      255.03      2.29 o 
  -2  -5   9      135.57      123.12      1.47 o 
  -1  -5   9       33.44       33.03      0.73 o 
   0  -5   9      408.98      378.12      3.12 o 
   1  -5   9      476.37      444.32     10.80 o 
   2  -5   9      108.83       96.90      1.50 o 
   3  -5   9        0.02       -0.01      0.53 o 
   4  -5   9       62.20       66.25      2.25 o 
   5  -5   9        0.01       -0.60      0.60 o 
   6  -5   9       91.04       89.93      2.67 o 
   7  -5   9       13.36        7.53      1.34 o 
  -9  -4   9        3.72        3.64      0.66 o 
  -8  -4   9      199.68      191.84      2.35 o 
  -7  -4   9       39.05       39.44      1.00 o 
  -6  -4   9       16.77       11.95      0.62 o 
  -5  -4   9        0.79        0.82      0.34 o 
  -4  -4   9       53.00       58.76      0.81 o 
  -3  -4   9     1233.07     1195.00      9.56 o 
  -2  -4   9       42.75       48.67      0.85 o 
  -1  -4   9      384.18      375.45      3.01 o 
   0  -4   9      431.05      431.57      3.39 o 
   1  -4   9      213.60      245.36      2.12 o 
   2  -4   9       48.79       40.03      0.86 o 
   3  -4   9        4.10        3.47      0.55 o 
   4  -4   9      161.14      158.40      2.07 o 
   5  -4   9      363.50      375.95      4.05 o 
   6  -4   9      144.02      143.41      2.56 o 
   7  -4   9        2.34        1.34      1.09 o 
 -10  -3   9        5.49        5.01      0.73 o 
  -9  -3   9       96.43       95.23      1.55 o 
  -8  -3   9      495.62      504.07      6.93 o 
  -7  -3   9      273.73      248.30      2.82 o 
  -6  -3   9      194.05      198.78      1.70 o 
  -5  -3   9        1.11        1.82      0.31 o 
  -4  -3   9      162.38      150.67      1.36 o 
  -3  -3   9       13.00       10.46      0.54 o 
  -2  -3   9      407.16      404.94      3.16 o 
  -1  -3   9      686.73      695.21      4.75 o 
   0  -3   9      238.25      231.61      2.00 o 
   1  -3   9      146.35      132.27      1.32 o 
   2  -3   9      299.25      287.32      2.41 o 
   3  -3   9      221.98      249.95      3.26 o 
   4  -3   9      127.95      150.64      2.30 o 
   5  -3   9        4.62        2.78      0.58 o 
   6  -3   9        1.92        2.39      0.76 o 
   7  -3   9       40.16       39.69      1.40 o 
 -10  -2   9        2.41        0.70      0.64 o 
  -9  -2   9        4.45        2.98      0.61 o 
  -8  -2   9       49.90       52.42      1.14 o 
  -7  -2   9       20.84       18.40      0.93 o 
  -6  -2   9      174.29      177.95      1.53 o 
  -5  -2   9       47.92       49.70      0.68 o 
  -4  -2   9       31.96       32.83      0.56 o 
  -3  -2   9       19.94       23.46      0.58 o 
  -2  -2   9        1.94        1.76      0.31 o 
  -1  -2   9       71.46       59.03      0.82 o 
   0  -2   9        2.26        4.58      0.32 o 
   1  -2   9      304.29      292.94      3.07 o 
   2  -2   9      469.92      457.03      3.96 o 
   3  -2   9       24.16       22.76      0.72 o 
   4  -2   9       25.71       26.34      0.77 o 
   5  -2   9       15.60       13.12      0.69 o 
   6  -2   9       43.36       41.75      1.31 o 
   7  -2   9       62.83       67.37      1.71 o 
   8  -2   9        0.81        0.20      0.76 o 
 -10  -1   9       48.57       49.40      1.45 o 
  -9  -1   9      432.10      423.11      7.17 o 
  -8  -1   9       10.83       10.79      0.68 o 
  -7  -1   9       79.05       79.37      1.12 o 
  -6  -1   9        1.07        0.87      0.30 o 
  -5  -1   9      364.96      375.94      2.56 o 
  -4  -1   9        0.09       -0.03      0.28 o 
  -3  -1   9        3.32        3.15      0.30 o 
  -2  -1   9      389.91      402.99      2.89 o 
  -1  -1   9     1104.47     1135.37      8.18 o 
   0  -1   9      218.43      223.97      1.91 o 
   1  -1   9      286.13      301.27      2.45 o 
   2  -1   9       84.48       85.00      1.00 o 
   3  -1   9      290.94      288.37      2.35 o 
   4  -1   9      475.54      474.89      4.60 o 
   5  -1   9      282.10      284.25      3.35 o 
   6  -1   9      171.06      188.30      3.85 o 
   7  -1   9        2.09        2.80      0.67 o 
   8  -1   9       82.18       79.67      3.83 o 
 -10   0   9        0.74       -0.09      0.73 o 
  -9   0   9        7.02        8.80      1.22 o 
  -8   0   9        0.13        0.81      0.53 o 
  -7   0   9       29.91       30.38      0.77 o 
  -6   0   9      149.09      144.66      1.36 o 
  -5   0   9      402.12      399.91      2.96 o 
  -4   0   9        0.10       -0.18      0.28 o 
  -3   0   9       17.23       19.37      0.49 o 
  -2   0   9     1516.43     1569.91      9.55 o 
  -1   0   9      473.25      514.57      3.59 o 
   0   0   9      553.85      557.64      3.80 o 
   1   0   9       35.34       31.09      0.60 o 
   2   0   9        0.37        0.84      0.32 o 
   3   0   9      282.73      277.75      2.26 o 
   4   0   9       97.56       94.18      1.22 o 
   5   0   9       12.57        9.22      0.62 o 
   6   0   9      157.65      168.73      2.62 o 
   7   0   9       44.42       38.72      1.04 o 
 -10   1   9        1.47        1.23      0.76 o 
  -9   1   9      159.24      162.75      3.83 o 
  -8   1   9       45.29       48.20      2.07 o 
  -7   1   9        5.08        4.28      0.46 o 
  -6   1   9      313.14      313.38      2.43 o 
  -5   1   9        1.56        0.73      0.34 o 
  -4   1   9       13.98       12.21      0.44 o 
  -3   1   9      433.52      441.80      2.92 o 
  -2   1   9     1974.56     2019.62     13.12 o 
  -1   1   9       34.42       26.16      0.50 o 
   0   1   9       32.82       32.47      0.59 o 
   1   1   9      194.85      170.31      2.39 o 
   2   1   9       28.07       28.49      0.64 o 
   3   1   9      287.05      293.17      2.35 o 
   4   1   9       39.01       40.47      0.98 o 
   5   1   9       43.44       38.63      0.95 o 
   6   1   9        1.10       -0.33      0.48 o 
   7   1   9        1.51        2.57      0.55 o 
 -10   2   9        6.48        6.81      1.22 o 
  -9   2   9        0.96        0.69      0.91 o 
  -8   2   9       28.80       31.38      1.11 o 
  -7   2   9       10.90       12.96      0.67 o 
  -6   2   9     1034.79     1044.13      7.28 o 
  -5   2   9       38.59       43.71      0.94 o 
  -4   2   9        1.38        1.75      0.33 o 
  -3   2   9       98.15      118.36      0.99 o 
  -2   2   9      312.68      304.01      2.23 o 
  -1   2   9        0.11        0.74      0.28 o 
   0   2   9       38.12       37.72      0.63 o 
   1   2   9      114.07      120.52      1.12 o 
   2   2   9      779.50      766.72      5.42 o 
   3   2   9       10.25       14.53      0.53 o 
   4   2   9       28.26       30.09      0.75 o 
   5   2   9       56.83       61.96      1.03 o 
   6   2   9        0.05        0.41      0.43 o 
   7   2   9      131.68      126.82      1.71 o 
 -10   3   9        0.75        0.00      1.09 o 
  -9   3   9        0.01       -0.24      0.97 o 
  -8   3   9       10.92        9.80      0.72 o 
  -7   3   9       91.08       93.47      1.29 o 
  -6   3   9      324.97      330.98      2.48 o 
  -5   3   9       18.45       20.23      0.53 o 
  -4   3   9      254.00      265.93      1.85 o 
  -3   3   9      297.85      297.94      2.16 o 
  -2   3   9       10.92        9.90      0.39 o 
  -1   3   9       19.85       13.01      0.50 o 
   0   3   9        1.97        2.05      0.30 o 
   1   3   9     1424.19     1400.82     11.04 o 
   2   3   9      353.99      358.81      2.72 o 
   3   3   9      370.86      332.31      3.31 o 
   4   3   9        0.22        0.20      0.32 o 
   5   3   9      555.58      502.43      5.89 o 
   6   3   9       26.02       23.20      0.74 o 
   7   3   9       32.61       31.99      0.89 o 
 -10   4   9       33.64       32.81      1.82 o 
  -9   4   9      157.57      156.53      3.77 o 
  -8   4   9      110.41      100.98      2.25 o 
  -7   4   9        6.61        7.24      0.74 o 
  -6   4   9      218.70      214.27      2.75 o 
  -5   4   9      112.13      115.94      1.36 o 
  -4   4   9        7.88        7.02      0.42 o 
  -3   4   9      519.13      509.96      3.64 o 
  -2   4   9        2.29        1.97      0.34 o 
  -1   4   9      108.52      102.01      1.16 o 
   0   4   9      132.67      127.66      1.26 o 
   1   4   9      246.51      232.09      1.92 o 
   2   4   9       66.95       59.36      0.76 o 
   3   4   9      135.26      141.87      1.54 o 
   4   4   9        5.06        5.14      0.44 o 
   5   4   9       29.14       31.20      0.79 o 
   6   4   9        5.12        7.51      0.50 o 
 -10   5   9       10.96        9.24      1.46 o 
  -9   5   9        2.42        1.22      1.22 o 
  -8   5   9        6.22        5.58      0.81 o 
  -7   5   9      105.16      108.99      3.07 o 
  -6   5   9       21.58       19.83      0.83 o 
  -5   5   9        4.87        4.58      0.58 o 
  -4   5   9       44.73       42.89      1.18 o 
  -3   5   9      762.58      773.75      6.42 o 
  -2   5   9       13.53       12.63      0.50 o 
  -1   5   9      237.02      228.31      2.15 o 
   0   5   9      206.33      191.18      1.60 o 
   1   5   9      114.72      126.18      1.23 o 
   2   5   9        3.07        1.90      0.38 o 
   3   5   9      805.50      746.34      5.86 o 
   4   5   9      220.92      216.44      2.22 o 
   5   5   9       30.97       36.00      0.84 o 
   6   5   9      130.25      137.88      2.32 o 
  -9   6   9       64.26       63.92      2.43 o 
  -8   6   9        3.14        1.64      1.22 o 
  -7   6   9      100.17      106.94      2.10 o 
  -6   6   9        3.96        4.68      0.71 o 
  -5   6   9        0.50       -0.07      0.50 o 
  -4   6   9       68.57       64.43      1.12 o 
  -3   6   9      645.22      637.13      5.48 o 
  -2   6   9      165.32      160.68      1.93 o 
  -1   6   9       48.54       50.55      0.84 o 
   0   6   9      227.04      238.17      1.99 o 
   1   6   9      234.27      209.12      2.02 o 
   2   6   9        0.05       -0.13      0.38 o 
   3   6   9       70.98       65.70      0.95 o 
   4   6   9      318.91      331.68      2.84 o 
   5   6   9       26.14       33.32      0.81 o 
  -9   7   9       17.81       15.68      1.70 o 
  -8   7   9       22.06       20.19      1.22 o 
  -7   7   9        0.20       -0.35      0.91 o 
  -6   7   9        0.52       -0.32      0.73 o 
  -5   7   9        1.50        0.77      0.60 o 
  -4   7   9       28.28       30.21      1.05 o 
  -3   7   9       10.98        9.65      0.68 o 
  -2   7   9        1.33        0.01      0.47 o 
  -1   7   9       28.47       32.51      0.86 o 
   0   7   9      311.52      307.49      2.79 o 
   1   7   9       68.26       63.80      1.01 o 
   2   7   9       59.55       53.05      0.95 o 
   3   7   9        0.03       -0.05      0.44 o 
   4   7   9        1.74        0.67      0.53 o 
  -8   8   9        5.69        4.42      0.99 o 
  -7   8   9        0.31        0.91      1.03 o 
  -6   8   9        0.06       -0.18      0.91 o 
  -5   8   9        7.10        4.62      0.86 o 
  -4   8   9      696.39      692.24      6.83 o 
  -3   8   9        0.04       -0.23      0.66 o 
  -2   8   9        7.30        7.97      0.69 o 
  -1   8   9        6.55        4.60      0.69 o 
   0   8   9      205.36      213.77      2.67 o 
   1   8   9       31.00       31.79      1.03 o 
   2   8   9      192.08      195.45      3.14 o 
   3   8   9       54.39       57.58      1.09 o 
  -7   9   9        1.17        0.02      0.90 o 
  -6   9   9       22.38       22.77      1.70 o 
  -5   9   9       57.59       59.26      1.76 o 
  -4   9   9      221.36      220.32      4.98 o 
  -3   9   9        0.93        0.24      0.97 o 
  -2   9   9        7.88        7.53      1.22 o 
  -1   9   9      151.27      148.51      3.52 o 
   0   9   9       26.69       26.51      1.31 o 
   1   9   9        7.61        6.47      0.85 o 
   2   9   9        0.07        0.48      0.91 o 
  -5  10   9        0.66       -0.24      1.22 o 
  -4  10   9       68.80       67.69      2.67 o 
  -3  10   9        0.59       -1.09      1.09 o 
  -2  10   9       24.03       19.32      1.58 o 
  -1  10   9       80.62       86.65      2.67 o 
   0  10   9        9.42       11.79      1.34 o 
  -3 -10  10        1.38        2.55      1.09 o 
  -2 -10  10       78.81       79.72      2.67 o 
  -1 -10  10        5.68        5.83      1.22 o 
   0 -10  10        0.01        1.34      1.22 o 
   1 -10  10        1.65        0.68      0.85 o 
   2 -10  10       72.57       70.15      1.93 o 
  -5  -9  10       25.01       21.48      1.24 o 
  -4  -9  10       21.68       18.59      1.11 o 
  -3  -9  10       12.76       12.40      1.34 o 
  -2  -9  10      113.31       94.18      2.80 o 
  -1  -9  10        0.16        0.49      1.09 o 
   0  -9  10       28.29       33.15      3.16 o 
   1  -9  10       11.37        8.66      0.95 o 
   2  -9  10       36.86       39.79      1.50 o 
   3  -9  10        4.60        5.10      0.90 o 
   4  -9  10       53.48       57.25      1.72 o 
  -6  -8  10        9.88       13.57      0.99 o 
  -5  -8  10       37.01       40.84      1.33 o 
  -4  -8  10       64.49       67.19      1.63 o 
  -3  -8  10      128.50      127.06      2.73 o 
  -2  -8  10       26.51       29.98      1.16 o 
  -1  -8  10       30.31       30.99      1.20 o 
   0  -8  10       68.08       70.04      1.67 o 
   1  -8  10       58.43       57.79      1.63 o 
   2  -8  10        9.95        9.04      0.90 o 
   3  -8  10        7.25        5.16      0.90 o 
   4  -8  10        1.28        4.17      0.90 o 
   5  -8  10       64.38       66.54      1.89 o 
  -7  -7  10       21.87       22.82      1.16 o 
  -6  -7  10        8.46       10.33      0.86 o 
  -5  -7  10       21.25       25.46      1.20 o 
  -4  -7  10      589.13      544.10      6.76 o 
  -3  -7  10      171.73      157.16      2.71 o 
  -2  -7  10        6.89        5.39      0.58 o 
  -1  -7  10        5.50        6.19      1.03 o 
   0  -7  10      621.05      617.59     14.52 o 
   1  -7  10        0.12       -0.64      0.64 o 
   2  -7  10        6.14        6.74      1.46 o 
   3  -7  10       42.93       43.09      1.42 o 
   4  -7  10      271.17      287.88      9.05 o 
   5  -7  10       58.55       62.79      1.76 o 
   6  -7  10        0.20        0.36      1.22 o 
  -8  -6  10        5.33        5.95      0.73 o 
  -7  -6  10       35.78       36.14      1.88 o 
  -6  -6  10       86.66       77.00      1.44 o 
  -5  -6  10        7.25        6.57      0.66 o 
  -4  -6  10       94.49      102.73      1.73 o 
  -3  -6  10        8.83        9.46      0.62 o 
  -2  -6  10        5.72        6.24      0.58 o 
  -1  -6  10       21.70       20.86      1.97 o 
   0  -6  10      168.47      162.94      2.53 o 
   1  -6  10      142.21      147.96      3.04 o 
   2  -6  10      253.97      241.13      3.44 o 
   3  -6  10       17.06       17.78      1.28 o 
   4  -6  10        1.17        1.40      0.77 o 
   5  -6  10        0.21       -0.35      0.73 o 
   6  -6  10       37.45       35.97      2.07 o 
  -9  -5  10        8.35        5.74      0.76 o 
  -8  -5  10       90.66       97.81      1.92 o 
  -7  -5  10        0.42       -0.34      0.55 o 
  -6  -5  10        1.25       -0.41      0.51 o 
  -5  -5  10       33.94       31.95      1.63 o 
  -4  -5  10       64.87       64.95      1.02 o 
  -3  -5  10      171.58      170.63      2.10 o 
  -2  -5  10      373.52      368.70      3.34 o 
  -1  -5  10      427.73      416.23      4.22 o 
   0  -5  10      106.96       91.94      1.45 o 
   1  -5  10       26.81       24.96      1.12 o 
   2  -5  10        3.23        0.85      0.60 o 
   3  -5  10      107.71      115.45      2.06 o 
   4  -5  10      147.87      146.60      2.43 o 
   5  -5  10      118.58      118.25      3.16 o 
   6  -5  10       89.04       95.64      2.92 o 
   7  -5  10       64.45       74.01      2.67 o 
  -9  -4  10       79.63       79.95      1.71 o 
  -8  -4  10      258.76      259.68      3.03 o 
  -7  -4  10        6.20        8.69      0.62 o 
  -6  -4  10       47.17       40.85      1.05 o 
  -5  -4  10      234.92      231.17      2.01 o 
  -4  -4  10       27.81       25.79      0.75 o 
  -3  -4  10     1176.47     1170.75      9.70 o 
  -2  -4  10      109.00      103.23      1.82 o 
  -1  -4  10     1631.60     1595.17     13.90 o 
   0  -4  10      679.71      646.53      4.92 o 
   1  -4  10        3.49        3.70      0.53 o 
   2  -4  10      169.94      171.35      2.17 o 
   3  -4  10      941.74      957.29      8.99 o 
   4  -4  10       42.93       38.25      1.05 o 
   5  -4  10        7.36        7.53      1.22 o 
   6  -4  10        1.44       -0.12      0.97 o 
   7  -4  10      180.49      195.42      4.38 o 
  -9  -3  10       16.02       18.85      1.11 o 
  -8  -3  10        2.91        1.38      0.61 o 
  -7  -3  10       75.02       75.83      1.33 o 
  -6  -3  10      105.65      108.06      1.15 o 
  -5  -3  10      130.39      132.48      1.27 o 
  -4  -3  10      508.46      511.76      4.39 o 
  -3  -3  10      437.35      430.23      3.75 o 
  -2  -3  10      226.69      220.30      2.69 o 
  -1  -3  10       19.54       23.83      0.68 o 
   0  -3  10       54.23       64.81      0.92 o 
   1  -3  10        2.35        0.21      0.35 o 
   2  -3  10       20.70       22.04      0.74 o 
   3  -3  10       10.25        7.74      0.62 o 
   4  -3  10        2.74        5.62      0.60 o 
   5  -3  10      105.79      113.14      2.18 o 
   6  -3  10      270.04      276.78      6.56 o 
   7  -3  10        7.88       10.57      1.22 o 
 -10  -2  10       36.57       35.32      1.28 o 
  -9  -2  10        0.04       -0.41      0.73 o 
  -8  -2  10       10.04       10.08      0.68 o 
  -7  -2  10        0.12        0.81      0.68 o 
  -6  -2  10       73.44       71.48      0.89 o 
  -5  -2  10     1766.51     1772.37     11.85 o 
  -4  -2  10      381.91      362.65      2.91 o 
  -3  -2  10       73.40       70.56      1.06 o 
  -2  -2  10       27.12       34.88      0.68 o 
  -1  -2  10      633.80      646.61      4.47 o 
   0  -2  10       46.25       52.24      1.11 o 
   1  -2  10      341.57      338.50      2.76 o 
   2  -2  10      528.28      499.04      4.33 o 
   3  -2  10      337.73      341.02      4.66 o 
   4  -2  10      192.33      182.61      1.95 o 
   5  -2  10       60.81       57.40      1.88 o 
   6  -2  10       27.02       28.18      1.23 o 
   7  -2  10       48.30       50.98      1.49 o 
 -10  -1  10       40.11       36.48      2.37 o 
  -9  -1  10        2.25        1.27      0.73 o 
  -8  -1  10       39.55       40.32      1.58 o 
  -7  -1  10      113.17      114.65      1.61 o 
  -6  -1  10      239.62      245.45      2.12 o 
  -5  -1  10      555.62      573.50      4.12 o 
  -4  -1  10        1.15        1.47      0.37 o 
  -3  -1  10      191.61      190.76      1.58 o 
  -2  -1  10     1442.21     1376.56     23.11 o 
  -1  -1  10      390.80      405.16      4.91 o 
   0  -1  10       38.34       34.57      0.69 o 
   1  -1  10      595.99      599.38      5.04 o 
   2  -1  10      963.97      915.38      7.47 o 
   3  -1  10      413.33      433.46      3.80 o 
   4  -1  10      143.89      145.92      1.65 o 
   5  -1  10      116.11      118.13      1.75 o 
   6  -1  10      185.25      186.78      2.91 o 
   7  -1  10       83.04       95.91      2.13 o 
 -10   0  10        5.86        4.55      0.85 o 
  -9   0  10        0.02        0.03      0.73 o 
  -8   0  10      310.23      304.89      4.15 o 
  -7   0  10       51.56       53.27      0.86 o 
  -6   0  10       32.64       30.76      0.68 o 
  -5   0  10      146.06      146.83      1.43 o 
  -4   0  10      494.19      479.10      3.41 o 
  -3   0  10      248.30      259.62      2.00 o 
  -2   0  10      133.96      123.17      1.07 o 
  -1   0  10       41.86       27.59      0.62 o 
   0   0  10       39.46       33.63      0.64 o 
   1   0  10       37.77       37.58      0.81 o 
   2   0  10     1582.94     1534.20     10.77 o 
   3   0  10      941.28      943.59      7.68 o 
   4   0  10       33.65       30.41      0.95 o 
   5   0  10      115.17      111.76      1.94 o 
   6   0  10       85.20       94.36      1.68 o 
   7   0  10        3.26        4.04      0.76 o 
 -10   1  10       83.94       79.26      2.61 o 
  -9   1  10        0.42        0.24      0.73 o 
  -8   1  10        0.89        1.23      0.73 o 
  -7   1  10        1.16        0.41      0.53 o 
  -6   1  10        8.18        8.16      0.46 o 
  -5   1  10        3.50        1.87      0.38 o 
  -4   1  10        4.97        3.73      0.36 o 
  -3   1  10        4.78        4.92      0.40 o 
  -2   1  10        3.26        6.79      0.35 o 
  -1   1  10       23.57       28.00      0.58 o 
   0   1  10      104.12      103.00      1.15 o 
   1   1  10     1298.12     1328.65      9.38 o 
   2   1  10      254.52      264.16      2.20 o 
   3   1  10      170.46      171.22      1.77 o 
   4   1  10        0.25       -0.38      0.48 o 
   5   1  10       91.10       85.00      1.39 o 
   6   1  10       12.38       10.41      0.64 o 
   7   1  10       40.01       39.59      1.31 o 
 -10   2  10       31.49       29.77      1.82 o 
  -9   2  10        8.23        8.99      1.09 o 
  -8   2  10       45.83       49.22      1.16 o 
  -7   2  10      292.39      292.59      2.79 o 
  -6   2  10      678.35      690.17      5.80 o 
  -5   2  10      189.85      181.04      1.64 o 
  -4   2  10      358.07      369.18      2.73 o 
  -3   2  10      233.68      218.53      1.69 o 
  -2   2  10        9.20        7.47      0.43 o 
  -1   2  10      691.48      689.56      4.74 o 
   0   2  10      241.94      228.46      2.00 o 
   1   2  10     2691.24     2606.05     16.59 o 
   2   2  10      494.30      462.81      3.61 o 
   3   2  10       37.28       35.91      1.11 o 
   4   2  10       75.88       70.24      1.10 o 
   5   2  10      316.10      307.96      2.96 o 
   6   2  10        6.26        4.63      0.50 o 
   7   2  10       28.94       28.63      1.14 o 
 -10   3  10       13.65       14.70      1.46 o 
  -9   3  10       38.14       41.20      2.07 o 
  -8   3  10       19.05       20.71      1.11 o 
  -7   3  10       12.28       14.32      0.77 o 
  -6   3  10        1.37        1.46      0.44 o 
  -5   3  10       29.24       28.52      0.69 o 
  -4   3  10      132.97      142.68      1.48 o 
  -3   3  10       17.75       14.44      0.46 o 
  -2   3  10       83.29       80.90      0.93 o 
  -1   3  10      243.72      223.27      1.99 o 
   0   3  10       46.78       53.85      0.93 o 
   1   3  10      814.38      795.14      5.34 o 
   2   3  10       18.99       13.46      0.52 o 
   3   3  10        1.09        1.63      0.43 o 
   4   3  10       26.61       31.69      0.82 o 
   5   3  10       28.55       32.66      0.84 o 
   6   3  10      109.45      125.61      2.26 o 
 -10   4  10        0.12       -0.61      1.09 o 
  -9   4  10       54.94       50.92      2.31 o 
  -8   4  10       72.14       69.15      1.72 o 
  -7   4  10        4.36        3.78      0.63 o 
  -6   4  10        5.92        7.03      0.61 o 
  -5   4  10        8.71        7.45      0.61 o 
  -4   4  10       93.76       91.50      1.45 o 
  -3   4  10      189.68      193.17      2.28 o 
  -2   4  10      332.66      319.59      3.57 o 
  -1   4  10       14.82       11.22      0.48 o 
   0   4  10        4.98        3.96      0.42 o 
   1   4  10        0.06        0.46      0.37 o 
   2   4  10       65.40       71.84      1.10 o 
   3   4  10       79.61       71.04      1.00 o 
   4   4  10      159.02      153.97      1.59 o 
   5   4  10        0.37       -0.21      0.55 o 
   6   4  10       22.28       23.45      0.88 o 
  -9   5  10       30.32       36.82      2.19 o 
  -8   5  10        3.80        4.97      0.91 o 
  -7   5  10        3.16        1.03      0.77 o 
  -6   5  10       44.01       45.54      1.10 o 
  -5   5  10       93.36       93.77      1.68 o 
  -4   5  10       24.77       22.19      0.86 o 
  -3   5  10      316.38      314.71      3.10 o 
  -2   5  10      108.80      107.53      1.41 o 
  -1   5  10        6.73        6.51      0.57 o 
   0   5  10      338.59      327.85      2.76 o 
   1   5  10      184.63      169.35      1.83 o 
   2   5  10      117.40      110.41      1.32 o 
   3   5  10      129.60      111.57      1.31 o 
   4   5  10      310.55      356.87      3.07 o 
   5   5  10       23.09       28.92      1.53 o 
  -9   6  10        0.17       -1.09      1.09 o 
  -8   6  10        5.41        5.13      0.86 o 
  -7   6  10       34.01       31.70      1.37 o 
  -6   6  10       10.30       12.33      0.77 o 
  -5   6  10        2.47        1.43      0.57 o 
  -4   6  10       89.99       86.57      1.51 o 
  -3   6  10       22.36       20.45      0.93 o 
  -2   6  10       64.90       61.44      1.08 o 
  -1   6  10       83.39       80.51      1.23 o 
   0   6  10      263.59      255.45      2.62 o 
   1   6  10       71.49       68.55      1.05 o 
   2   6  10        0.05        0.18      0.46 o 
   3   6  10       97.17      104.75      1.29 o 
   4   6  10      124.36      132.27      1.61 o 
  -8   7  10        5.47        3.30      1.34 o 
  -7   7  10        3.91        2.81      0.97 o 
  -6   7  10       76.05       81.79      1.89 o 
  -5   7  10       16.43       16.42      0.88 o 
  -4   7  10        3.82        3.35      0.96 o 
  -3   7  10       13.37       12.45      0.77 o 
  -2   7  10       17.65       18.74      0.79 o 
  -1   7  10      147.45      136.96      2.03 o 
   0   7  10       23.18       19.95      0.93 o 
   1   7  10       19.02       12.20      0.73 o 
   2   7  10        4.45        5.01      0.54 o 
   3   7  10        3.47        1.12      0.49 o 
   4   7  10      119.24      128.45      1.63 o 
  -7   8  10       37.91       40.72      1.63 o 
  -6   8  10        1.54        1.37      0.81 o 
  -5   8  10       55.15       55.63      1.82 o 
  -4   8  10        7.37        5.54      0.95 o 
  -3   8  10       11.49       10.20      0.90 o 
  -2   8  10        0.35        1.34      0.97 o 
  -1   8  10       83.11       81.97      1.92 o 
   0   8  10       17.79       13.05      1.28 o 
   1   8  10       10.33        9.21      2.86 o 
   2   8  10       18.71       20.34      2.80 o 
   3   8  10      335.05      379.35      4.91 o 
  -6   9  10        0.32       -0.86      0.86 o 
  -5   9  10        0.21        0.12      0.81 o 
  -4   9  10       10.52        9.97      1.46 o 
  -3   9  10       89.18       95.40      2.80 o 
  -2   9  10        9.59        8.63      1.22 o 
  -1   9  10        0.70       -0.85      0.97 o 
   0   9  10       69.84       77.34      1.92 o 
   1   9  10      102.25      116.30      2.30 o 
  -4  10  10       29.45       30.75      2.19 o 
  -3  10  10        3.15        1.22      1.22 o 
  -2  10  10        1.26       -0.12      1.09 o 
  -2 -10  11      106.62      109.01      3.04 o 
  -1 -10  11       22.27       19.20      1.58 o 
   0 -10  11       29.39       28.56      2.07 o 
   1 -10  11       22.45       22.12      1.29 o 
  -5  -9  11       10.46        6.93      1.22 o 
  -4  -9  11        2.66        2.92      1.09 o 
  -3  -9  11       15.16       15.92      1.46 o 
  -2  -9  11      118.86      112.17      3.16 o 
  -1  -9  11       75.73       77.17      2.55 o 
   0  -9  11       91.80       95.55      3.77 o 
   1  -9  11       10.88       11.85      1.03 o 
   2  -9  11      206.87      201.45      3.27 o 
   3  -9  11      121.33      120.57      4.50 o 
  -6  -8  11       96.45      119.43      4.92 o 
  -5  -8  11      134.36      151.46      2.61 o 
  -4  -8  11       58.40       57.39      2.37 o 
  -3  -8  11        4.54        1.70      0.97 o 
  -2  -8  11        7.02        6.56      1.22 o 
  -1  -8  11        4.85        4.07      0.77 o 
   0  -8  11      213.81      219.93      3.27 o 
   1  -8  11      126.06      129.30      2.36 o 
   2  -8  11        5.88        5.20      0.90 o 
   3  -8  11        0.06        0.43      0.81 o 
   4  -8  11      259.81      259.23      4.44 o 
  -7  -7  11       10.19        8.15      1.28 o 
  -6  -7  11       77.64       86.16      4.01 o 
  -5  -7  11        8.81       12.97      0.93 o 
  -4  -7  11       37.09       35.61      1.37 o 
  -3  -7  11        2.48        1.38      0.58 o 
  -2  -7  11       55.82       54.33      1.46 o 
  -1  -7  11        1.36        0.79      0.69 o 
   0  -7  11      102.52       97.59      1.98 o 
   1  -7  11        4.01        6.24      0.81 o 
   2  -7  11      171.47      173.84      3.16 o 
   3  -7  11      432.56      444.14      9.36 o 
   4  -7  11       32.97       37.83      1.50 o 
   5  -7  11       18.01       15.31      1.46 o 
  -8  -6  11       21.85       24.57      1.19 o 
  -7  -6  11      129.57      131.87      2.32 o 
  -6  -6  11       36.13       38.58      1.37 o 
  -5  -6  11        4.69        3.34      0.73 o 
  -4  -6  11       41.05       43.03      1.31 o 
  -3  -6  11      491.56      490.06      5.26 o 
  -2  -6  11      139.58      137.22      1.89 o 
  -1  -6  11       97.97       95.68      1.85 o 
   0  -6  11      185.40      192.09      2.92 o 
   1  -6  11      951.06      907.52     10.27 o 
   2  -6  11      109.89      102.38      2.02 o 
   3  -6  11      165.80      157.18      2.62 o 
   4  -6  11        7.75        6.62      0.86 o 
   5  -6  11       15.88       13.25      1.46 o 
   6  -6  11       51.63       52.50      2.43 o 
  -8  -5  11       21.18       19.16      1.76 o 
  -7  -5  11       33.69       41.95      1.33 o 
  -6  -5  11        1.77        1.70      0.69 o 
  -5  -5  11       43.43       43.95      1.33 o 
  -4  -5  11        4.52        4.75      0.56 o 
  -3  -5  11      104.55       98.96      1.52 o 
  -2  -5  11      234.07      233.24      2.68 o 
  -1  -5  11       40.44       48.37      1.29 o 
   0  -5  11       63.29       62.89      1.46 o 
   1  -5  11        9.66        8.39      0.77 o 
   2  -5  11        2.36        3.21      0.73 o 
   3  -5  11      136.24      132.15      2.28 o 
   4  -5  11      110.10      113.03      2.10 o 
   5  -5  11        0.03        1.09      1.09 o 
   6  -5  11        3.38        4.38      1.22 o 
  -9  -4  11        2.70        0.74      0.91 o 
  -8  -4  11       20.11       20.67      1.11 o 
  -7  -4  11       31.30       29.63      1.23 o 
  -6  -4  11        5.60        3.11      0.69 o 
  -5  -4  11       61.02       60.54      0.89 o 
  -4  -4  11       32.37       28.85      0.81 o 
  -3  -4  11       12.22       11.20      0.59 o 
  -2  -4  11      705.07      718.30      6.88 o 
  -1  -4  11     1107.94     1021.57      9.49 o 
   0  -4  11      426.26      408.88      4.98 o 
   1  -4  11       77.64       81.04      1.67 o 
   2  -4  11        4.51        3.04      0.69 o 
   3  -4  11        4.68        4.10      0.73 o 
   4  -4  11       20.75       18.87      1.07 o 
   5  -4  11       12.64       13.25      1.34 o 
   6  -4  11      414.26      431.42      7.78 o 
  -9  -3  11        1.55        1.54      0.73 o 
  -8  -3  11       32.23       33.85      1.28 o 
  -7  -3  11      129.24      127.36      2.23 o 
  -6  -3  11        3.37        2.94      0.48 o 
  -5  -3  11       92.57       90.09      1.10 o 
  -4  -3  11       28.82       29.28      0.83 o 
  -3  -3  11       75.38       63.11      1.03 o 
  -2  -3  11      258.26      266.36      2.57 o 
  -1  -3  11        1.95        2.41      0.39 o 
   0  -3  11      365.92      315.88      3.38 o 
   1  -3  11        4.20        2.45      0.55 o 
   2  -3  11      435.76      416.46      4.29 o 
   3  -3  11       30.10       30.18      1.01 o 
   4  -3  11     1005.25      995.20      9.35 o 
   5  -3  11       21.41       19.35      1.34 o 
   6  -3  11       28.02       30.38      1.82 o 
  -9  -2  11        1.19       -0.16      0.73 o 
  -8  -2  11       78.29       74.87      1.71 o 
  -7  -2  11        8.63        6.24      0.73 o 
  -6  -2  11       61.25       61.28      0.90 o 
  -5  -2  11      290.17      284.29      2.40 o 
  -4  -2  11      238.55      233.77      2.07 o 
  -3  -2  11      110.43      105.18      1.33 o 
  -2  -2  11       56.20       62.02      0.93 o 
  -1  -2  11       33.79       31.54      0.73 o 
   0  -2  11      626.58      589.09      4.53 o 
   1  -2  11      430.96      427.99      3.82 o 
   2  -2  11        0.18        0.25      0.51 o 
   3  -2  11      147.99      164.98      2.12 o 
   4  -2  11        0.03        0.66      0.73 o 
   5  -2  11       75.12       75.54      1.75 o 
   6  -2  11      116.51      122.55      2.30 o 
 -10  -1  11       10.91       11.44      0.93 o 
  -9  -1  11       37.20       37.69      1.37 o 
  -8  -1  11       52.67       56.11      1.54 o 
  -7  -1  11        0.82       -0.33      0.51 o 
  -6  -1  11       76.38       75.00      1.63 o 
  -5  -1  11       10.87       10.54      0.54 o 
  -4  -1  11      787.77      777.79      5.80 o 
  -3  -1  11        1.31        1.40      0.36 o 
  -2  -1  11       43.15       38.62      0.74 o 
  -1  -1  11      516.77      480.63      5.81 o 
   0  -1  11       22.16       20.07      0.63 o 
   1  -1  11       40.88       47.05      0.93 o 
   2  -1  11      989.92      949.99      7.78 o 
   3  -1  11        5.99        4.90      0.50 o 
   4  -1  11      192.85      195.45      3.40 o 
   5  -1  11      137.29      141.58      2.44 o 
   6  -1  11      176.62      183.98      2.94 o 
 -10   0  11       17.95       18.25      1.11 o 
  -9   0  11        6.27        4.43      1.22 o 
  -8   0  11       46.42       52.18      1.49 o 
  -7   0  11       90.71       98.43      1.31 o 
  -6   0  11      391.88      399.28      3.58 o 
  -5   0  11      161.22      153.83      1.81 o 
  -4   0  11        3.58        4.56      0.42 o 
  -3   0  11      296.02      288.21      2.27 o 
  -2   0  11       25.08       25.75      0.62 o 
  -1   0  11        4.65        5.88      0.42 o 
   0   0  11      247.84      233.62      2.30 o 
   1   0  11      252.06      269.35      2.90 o 
   2   0  11      462.12      452.05      3.98 o 
   3   0  11       29.25       30.88      0.86 o 
   4   0  11        0.31        0.40      0.51 o 
   5   0  11      217.03      224.39      3.25 o 
   6   0  11       23.96       25.68      1.28 o 
 -10   1  11        1.44        0.12      1.09 o 
  -9   1  11       78.58       78.39      2.43 o 
  -8   1  11       40.64       42.48      1.37 o 
  -7   1  11       31.14       32.54      0.85 o 
  -6   1  11      303.69      311.92      2.93 o 
  -5   1  11       31.97       31.85      0.82 o 
  -4   1  11        1.21        0.61      0.36 o 
  -3   1  11       41.11       38.51      0.80 o 
  -2   1  11      116.37      110.95      1.12 o 
  -1   1  11     2052.91     2090.92     13.65 o 
   0   1  11      108.47       94.39      1.24 o 
   1   1  11      107.58      110.21      1.41 o 
   2   1  11       15.92       16.49      0.68 o 
   3   1  11      178.21      179.71      2.24 o 
   4   1  11       79.24       85.06      1.42 o 
   5   1  11       87.05       98.67      1.55 o 
   6   1  11      160.08      175.82      2.73 o 
 -10   2  11        0.09        0.12      1.09 o 
  -9   2  11       18.22       14.83      1.46 o 
  -8   2  11       34.42       40.47      1.82 o 
  -7   2  11        5.03        3.28      0.56 o 
  -6   2  11        3.43        2.95      0.50 o 
  -5   2  11      174.81      163.24      1.82 o 
  -4   2  11      110.79      110.09      1.28 o 
  -3   2  11      221.02      211.15      1.68 o 
  -2   2  11       41.32       42.16      0.72 o 
  -1   2  11       34.95       39.30      0.78 o 
   0   2  11      792.05      732.45      5.51 o 
   1   2  11        8.54        8.40      0.50 o 
   2   2  11        5.04        3.36      0.41 o 
   3   2  11        3.73        3.41      0.49 o 
   4   2  11       26.13       27.44      0.85 o 
   5   2  11       15.91       16.15      1.00 o 
   6   2  11       65.39       62.68      1.70 o 
 -10   3  11        4.34        3.77      1.22 o 
  -9   3  11       28.04       35.36      2.07 o 
  -8   3  11      515.72      505.30      6.14 o 
  -7   3  11       73.48       75.10      1.83 o 
  -6   3  11        6.62        6.91      0.65 o 
  -5   3  11        0.26        0.44      0.49 o 
  -4   3  11      242.37      242.29      2.73 o 
  -3   3  11      590.36      607.54      5.95 o 
  -2   3  11      432.45      387.37      3.16 o 
  -1   3  11      214.71      216.62      1.98 o 
   0   3  11       22.94       19.60      0.73 o 
   1   3  11        0.36        0.64      0.37 o 
   2   3  11      179.87      189.18      2.12 o 
   3   3  11        0.18       -0.16      0.44 o 
   4   3  11      116.04      113.63      1.53 o 
   5   3  11       26.69       24.75      0.89 o 
   6   3  11      168.55      176.76      2.68 o 
  -9   4  11        1.00        1.34      1.22 o 
  -8   4  11       87.94       88.10      3.65 o 
  -7   4  11        4.20        2.84      0.63 o 
  -6   4  11      169.28      171.41      2.51 o 
  -5   4  11      168.71      175.00      2.04 o 
  -4   4  11       41.26       42.68      1.05 o 
  -3   4  11      108.35      109.22      1.44 o 
  -2   4  11        4.05        4.77      0.53 o 
  -1   4  11        3.90        2.56      0.43 o 
   0   4  11       38.12       44.39      0.84 o 
   1   4  11       72.57       67.56      0.99 o 
   2   4  11      181.43      173.77      1.96 o 
   3   4  11       30.12       27.01      0.81 o 
   4   4  11       93.53       98.00      1.39 o 
   5   4  11       20.58       19.65      0.88 o 
  -9   5  11        8.58        8.26      1.46 o 
  -8   5  11       54.78       54.72      1.67 o 
  -7   5  11       24.92       23.27      1.05 o 
  -6   5  11      189.35      193.66      2.62 o 
  -5   5  11      224.49      228.55      2.52 o 
  -4   5  11       17.68       13.64      0.75 o 
  -3   5  11       14.23       15.04      0.74 o 
  -2   5  11       45.32       35.73      0.91 o 
  -1   5  11        7.28        7.99      0.55 o 
   0   5  11        0.01        0.13      0.46 o 
   1   5  11       67.68       69.81      1.19 o 
   2   5  11        0.76        2.66      0.52 o 
   3   5  11        0.27        0.82      0.49 o 
   4   5  11      162.09      163.70      2.43 o 
   5   5  11       41.51       35.55      1.04 o 
  -8   6  11        2.08        1.03      0.86 o 
  -7   6  11       39.27       38.64      2.80 o 
  -6   6  11       45.84       46.92      1.92 o 
  -5   6  11       59.28       56.66      1.23 o 
  -4   6  11        5.93        4.90      0.69 o 
  -3   6  11       43.81       41.52      1.12 o 
  -2   6  11       13.53       12.70      0.65 o 
  -1   6  11       98.83       98.69      1.42 o 
   0   6  11        8.36        6.99      0.66 o 
   1   6  11      257.22      253.62      3.02 o 
   2   6  11        0.89        0.29      0.57 o 
   3   6  11       24.26       27.50      1.70 o 
   4   6  11        0.31       -0.59      1.09 o 
  -8   7  11        4.63        5.48      1.03 o 
  -7   7  11       57.63       61.34      1.76 o 
  -6   7  11        6.39        6.06      0.90 o 
  -5   7  11       90.18       93.86      3.46 o 
  -4   7  11        0.88       -0.05      0.64 o 
  -3   7  11       90.72       98.15      1.68 o 
  -2   7  11       10.75       10.86      0.74 o 
  -1   7  11       35.44       35.68      1.16 o 
   0   7  11      141.99      127.16      2.35 o 
   1   7  11      250.84      242.95      3.51 o 
   2   7  11      134.19      124.68      2.27 o 
   3   7  11       40.34       41.63      1.40 o 
  -7   8  11       12.89       11.62      1.07 o 
  -6   8  11        0.26       -0.24      0.77 o 
  -5   8  11       25.42       28.19      1.37 o 
  -4   8  11       18.15       14.58      1.07 o 
  -3   8  11      192.65      189.34      4.25 o 
  -2   8  11       64.22       67.93      2.43 o 
  -1   8  11        2.87        2.92      1.09 o 
   0   8  11       16.94       18.51      1.11 o 
   1   8  11      298.88      316.23      4.41 o 
   2   8  11       16.11       13.35      0.96 o 
  -5   9  11       11.10        9.69      1.64 o 
  -4   9  11        3.99        3.40      1.22 o 
  -3   9  11        0.71        0.00      1.09 o 
  -2   9  11        0.03        2.31      1.22 o 
  -1   9  11       31.85       26.13      1.82 o 
   0   9  11      200.53      192.01      4.25 o 
  -4  -9  12       93.08      106.46      3.04 o 
  -3  -9  12       68.21       76.68      2.67 o 
  -2  -9  12       45.45       45.94      2.07 o 
  -1  -9  12        7.42        7.05      1.34 o 
   0  -9  12       23.10       20.82      1.16 o 
   1  -9  12       72.40       73.73      3.22 o 
   2  -9  12       39.49       40.60      1.59 o 
  -5  -8  12       14.47       13.73      1.46 o 
  -4  -8  12       56.65       62.95      2.31 o 
  -3  -8  12        7.03        5.10      1.22 o 
  -2  -8  12        5.05        5.47      1.09 o 
  -1  -8  12        5.00        2.37      0.81 o 
   0  -8  12        0.08       -0.36      0.77 o 
   1  -8  12       25.96       24.13      1.24 o 
   2  -8  12       62.13       55.60      1.82 o 
   3  -8  12       79.24       83.76      2.25 o 
  -6  -7  12        4.58        4.70      1.03 o 
  -5  -7  12        0.54       -0.24      0.73 o 
  -4  -7  12        5.60        2.43      1.09 o 
  -3  -7  12       94.60      101.35      2.80 o 
  -2  -7  12       14.53       12.05      0.86 o 
  -1  -7  12        8.14        7.13      0.81 o 
   0  -7  12      140.32      139.43      2.49 o 
   1  -7  12      319.68      312.59      4.30 o 
   2  -7  12       51.15       56.17      1.67 o 
   3  -7  12        4.37        2.43      0.86 o 
   4  -7  12        4.58        4.20      0.95 o 
  -7  -6  12       40.48       46.52      1.50 o 
  -6  -6  12       25.00       25.12      1.24 o 
  -5  -6  12       75.33       76.53      2.43 o 
  -4  -6  12        1.08        1.90      0.73 o 
  -3  -6  12      157.54      150.79      4.92 o 
  -2  -6  12       11.09        9.76      0.81 o 
  -1  -6  12      220.29      206.80      3.05 o 
   0  -6  12        8.73       12.03      0.90 o 
   1  -6  12        0.41        0.73      0.69 o 
   2  -6  12        7.69       10.64      0.90 o 
   3  -6  12       66.74       60.60      1.63 o 
   4  -6  12       51.27       53.82      1.55 o 
   5  -6  12       49.10       48.61      2.19 o 
  -8  -5  12        0.57       -0.50      0.73 o 
  -7  -5  12        0.85        0.49      0.73 o 
  -6  -5  12      136.56      136.69      2.44 o 
  -5  -5  12       31.77       31.29      1.28 o 
  -4  -5  12        3.05        3.11      0.61 o 
  -3  -5  12       95.69       96.02      1.53 o 
  -2  -5  12        0.29       -0.43      0.69 o 
  -1  -5  12      819.22      763.64      8.77 o 
   0  -5  12       95.28       91.11      1.80 o 
   1  -5  12      150.75      135.80      2.80 o 
   2  -5  12       16.56       18.48      1.03 o 
   3  -5  12      108.73      114.38      2.19 o 
   4  -5  12      143.08      138.55      2.41 o 
   5  -5  12        6.80        5.59      1.22 o 
  -8  -4  12        2.52        2.38      0.73 o 
  -7  -4  12       17.15       20.78      1.16 o 
  -6  -4  12      188.67      197.10      4.01 o 
  -5  -4  12        0.16       -0.33      0.42 o 
  -4  -4  12      173.03      176.77      2.26 o 
  -3  -4  12       27.73       20.82      0.90 o 
  -2  -4  12      399.69      361.43      4.55 o 
  -1  -4  12      107.96       89.09      1.76 o 
   0  -4  12        2.29        1.22      0.60 o 
   1  -4  12       21.39       12.88      0.86 o 
   2  -4  12       19.44       16.06      0.95 o 
   3  -4  12      118.98      119.49      3.22 o 
   4  -4  12      198.26      171.96      3.89 o 
   5  -4  12       35.66       34.88      1.82 o 
   6  -4  12       23.72       24.31      1.70 o 
  -9  -3  12        0.00       -0.11      0.76 o 
  -8  -3  12        0.71       -0.11      0.67 o 
  -7  -3  12        2.35        1.47      0.73 o 
  -6  -3  12       28.80       30.35      1.20 o 
  -5  -3  12       46.28       46.48      0.93 o 
  -4  -3  12      452.33      463.88      4.69 o 
  -3  -3  12     2035.09     1942.06     17.50 o 
  -2  -3  12      270.65      283.10      3.13 o 
  -1  -3  12        1.74        2.19      0.60 o 
   0  -3  12        0.46        0.06      0.60 o 
   1  -3  12       22.87       29.13      1.16 o 
   2  -3  12        5.05        3.41      0.69 o 
   3  -3  12       94.17       98.66      1.93 o 
   4  -3  12        3.25        1.22      0.97 o 
   5  -3  12       16.07       15.92      1.46 o 
   6  -3  12        0.05       -0.24      0.97 o 
  -9  -2  12        1.29        0.54      0.73 o 
  -8  -2  12        0.81        0.76      0.73 o 
  -7  -2  12       24.81       23.56      1.19 o 
  -6  -2  12       53.76       52.81      0.96 o 
  -5  -2  12      459.85      449.45      4.35 o 
  -4  -2  12      544.79      530.82      4.59 o 
  -3  -2  12        3.98        7.44      0.58 o 
  -2  -2  12      103.91       88.82      1.94 o 
  -1  -2  12      143.14      148.26      2.32 o 
   0  -2  12        0.08       -0.48      0.48 o 
   1  -2  12       49.94       52.66      1.97 o 
   2  -2  12      166.76      146.26      1.96 o 
   3  -2  12       73.65       79.83      1.46 o 
   4  -2  12       63.23       60.18      2.25 o 
   5  -2  12        0.08        0.95      0.79 o 
   6  -2  12       30.78       30.75      1.82 o 
  -9  -1  12        0.44       -0.08      0.76 o 
  -8  -1  12        7.89        7.50      0.81 o 
  -7  -1  12       94.93       94.21      1.97 o 
  -6  -1  12      122.15      126.03      1.53 o 
  -5  -1  12      262.27      244.03      2.65 o 
  -4  -1  12        6.39        6.88      0.51 o 
  -3  -1  12      273.43      251.63      2.47 o 
  -2  -1  12       69.63       57.99      1.14 o 
  -1  -1  12      178.53      186.52      2.26 o 
   0  -1  12        0.63        1.12      0.49 o 
   1  -1  12      327.88      330.09      4.95 o 
   2  -1  12      226.53      229.76      2.65 o 
   3  -1  12      142.00      143.61      2.44 o 
   4  -1  12      120.90      126.69      2.27 o 
   5  -1  12        3.32        3.68      0.79 o 
   6  -1  12       17.03       14.21      1.28 o 
 -10   0  12        7.65        5.71      1.22 o 
  -9   0  12        1.13       -0.36      0.97 o 
  -8   0  12       73.31       73.27      1.80 o 
  -7   0  12     1078.73     1096.79     11.77 o 
  -6   0  12      229.02      222.23      2.26 o 
  -5   0  12       27.02       22.25      0.75 o 
  -4   0  12      447.56      433.50      4.88 o 
  -3   0  12      151.02      156.22      1.76 o 
  -2   0  12       63.71       58.03      1.00 o 
  -1   0  12      157.41      155.27      1.96 o 
   0   0  12     1042.61     1007.74      9.35 o 
   1   0  12        0.10        0.15      0.53 o 
   2   0  12       11.93       14.11      0.71 o 
   3   0  12      149.96      146.14      2.44 o 
   4   0  12      106.95      115.58      3.77 o 
   5   0  12       31.12       35.68      1.31 o 
   6   0  12       29.65       26.86      1.34 o 
 -10   1  12        1.50        1.09      1.09 o 
  -9   1  12       13.45       10.33      1.34 o 
  -8   1  12        1.69        1.94      1.09 o 
  -7   1  12        2.18        2.85      0.61 o 
  -6   1  12       15.79       17.62      0.82 o 
  -5   1  12       64.52       62.50      1.24 o 
  -4   1  12      194.82      197.50      2.38 o 
  -3   1  12      241.12      240.47      2.73 o 
  -2   1  12       39.29       35.50      0.86 o 
  -1   1  12      105.51      108.11      1.42 o 
   0   1  12       46.43       41.48      0.83 o 
   1   1  12      304.42      294.76      2.54 o 
   2   1  12      502.99      501.27      4.37 o 
   3   1  12        9.59        7.35      0.76 o 
   4   1  12       15.08       16.11      0.99 o 
   5   1  12      166.89      173.76      2.77 o 
   6   1  12       33.34       24.69      1.28 o 
  -9   2  12      110.29      113.87      3.16 o 
  -8   2  12      241.96      230.30      4.74 o 
  -7   2  12       43.46       46.49      1.17 o 
  -6   2  12       36.30       37.56      1.07 o 
  -5   2  12        6.39        7.10      0.63 o 
  -4   2  12       70.28       68.42      1.29 o 
  -3   2  12        1.93        2.91      0.55 o 
  -2   2  12      904.01      855.25      7.08 o 
  -1   2  12       86.81       92.73      1.33 o 
   0   2  12     1313.32     1261.26      9.20 o 
   1   2  12      698.44      710.42      5.41 o 
   2   2  12      125.17      134.05      1.66 o 
   3   2  12       57.81       53.49      1.18 o 
   4   2  12       16.25       17.61      0.88 o 
   5   2  12       62.45       68.21      1.64 o 
  -9   3  12       91.80       83.37      2.80 o 
  -8   3  12      126.80      128.65      2.41 o 
  -7   3  12        0.24        0.92      0.73 o 
  -6   3  12        1.23       -0.01      0.66 o 
  -5   3  12       16.72       18.52      0.86 o 
  -4   3  12      260.84      253.89      2.90 o 
  -3   3  12       73.35       76.50      1.40 o 
  -2   3  12      168.66      151.79      1.77 o 
  -1   3  12     1188.71     1158.48      9.41 o 
   0   3  12      124.23      128.11      1.60 o 
   1   3  12        0.98        0.59      0.46 o 
   2   3  12        3.16        3.80      0.50 o 
   3   3  12       20.27       18.28      0.88 o 
   4   3  12       11.42       13.99      0.93 o 
   5   3  12       82.90       82.14      2.67 o 
  -9   4  12        0.05        0.49      1.09 o 
  -8   4  12       46.17       45.61      2.73 o 
  -7   4  12        3.20        2.07      0.65 o 
  -6   4  12        9.27        7.62      0.70 o 
  -5   4  12      120.61      115.91      1.94 o 
  -4   4  12      241.32      232.07      2.75 o 
  -3   4  12       82.00       80.68      1.40 o 
  -2   4  12     1105.30     1073.77      9.49 o 
  -1   4  12     1314.45     1339.45     10.82 o 
   0   4  12       87.69       79.50      1.24 o 
   1   4  12      293.76      277.33      3.24 o 
   2   4  12        1.51        1.61      0.91 o 
   3   4  12      111.68      106.40      2.80 o 
   4   4  12       63.98       75.38      1.69 o 
  -9   5  12        1.76        3.65      1.22 o 
  -8   5  12       19.99       24.60      1.33 o 
  -7   5  12       16.90       17.54      0.93 o 
  -6   5  12        2.18        1.10      0.62 o 
  -5   5  12        3.29        3.48      0.65 o 
  -4   5  12      199.26      202.67      2.59 o 
  -3   5  12       56.53       55.00      1.28 o 
  -2   5  12        0.02        0.85      0.83 o 
  -1   5  12      308.58      307.85      3.00 o 
   0   5  12        9.77       11.18      0.75 o 
   1   5  12      119.63      114.70      1.84 o 
   2   5  12       20.37       18.55      1.22 o 
   3   5  12       27.50       25.89      1.23 o 
   4   5  12        1.49        1.24      0.70 o 
  -8   6  12        9.96        8.52      0.99 o 
  -7   6  12       20.66       19.68      1.34 o 
  -6   6  12      273.96      289.34      5.45 o 
  -5   6  12      398.17      400.99      4.34 o 
  -4   6  12      176.90      174.54      2.35 o 
  -3   6  12       17.34       19.90      0.95 o 
  -2   6  12       41.23       42.32      1.14 o 
  -1   6  12       49.67       51.55      1.28 o 
   0   6  12        0.32        0.85      1.03 o 
   1   6  12       58.90       57.45      1.64 o 
   2   6  12      122.15      138.28      2.44 o 
   3   6  12       21.25       25.16      1.23 o 
  -7   7  12       44.63       44.76      3.65 o 
  -6   7  12        6.16        7.70      0.99 o 
  -5   7  12        6.34        7.90      0.95 o 
  -4   7  12        1.04        0.36      0.77 o 
  -3   7  12       27.36       25.46      1.29 o 
  -2   7  12      160.06      154.95      3.65 o 
  -1   7  12       44.25       46.30      1.94 o 
   0   7  12       15.14       13.59      1.02 o 
   1   7  12        1.07        0.01      0.76 o 
   2   7  12       89.87       99.31      2.07 o 
  -6   8  12       76.37       85.65      2.15 o 
  -5   8  12       14.57       14.84      1.12 o 
  -4   8  12        0.39       -1.22      1.22 o 
  -3   8  12        3.98        4.01      1.22 o 
  -2   8  12       61.41       67.93      2.55 o 
  -1   8  12        7.80        7.29      1.22 o 
   0   8  12       18.22       18.96      1.46 o 
   1   8  12       24.78       25.76      1.46 o 
  -3   9  12        0.01       -0.73      1.22 o 
  -2   9  12       29.39       33.06      2.07 o 
  -2  -9  13       26.44       29.17      1.82 o 
  -1  -9  13       22.16       16.28      1.58 o 
   0  -9  13        1.34       -0.66      0.97 o 
  -5  -8  13       27.49       32.81      2.07 o 
  -4  -8  13       42.69       42.41      2.19 o 
  -3  -8  13       24.16       29.65      1.82 o 
  -2  -8  13      161.38      171.60      4.01 o 
  -1  -8  13       22.07       24.65      1.58 o 
   0  -8  13      124.53      130.94      2.67 o 
   1  -8  13       10.93       11.55      1.03 o 
   2  -8  13       19.67       19.54      1.20 o 
  -6  -7  13      265.99      292.52      5.71 o 
  -5  -7  13      232.76      249.25      5.10 o 
  -4  -7  13      104.12      106.70      2.92 o 
  -3  -7  13       23.85       28.07      1.70 o 
  -2  -7  13       75.02       79.64      1.82 o 
  -1  -7  13        9.07        7.22      0.86 o 
   0  -7  13       56.70       54.96      1.55 o 
   1  -7  13        0.13        0.49      1.09 o 
   2  -7  13       92.72       90.55      2.06 o 
   3  -7  13       68.15       73.25      1.93 o 
  -7  -6  13        3.71        5.23      1.22 o 
  -6  -6  13      194.47      197.97      4.25 o 
  -5  -6  13        5.69        2.80      1.09 o 
  -4  -6  13       12.50       11.67      1.34 o 
  -3  -6  13        4.25        3.10      0.77 o 
  -2  -6  13      362.18      369.64      4.81 o 
  -1  -6  13       64.00       67.47      2.37 o 
   0  -6  13       15.44       14.53      0.99 o 
   1  -6  13      104.82      105.49      2.06 o 
   2  -6  13      288.69      276.79      3.95 o 
   3  -6  13       14.42       15.01      1.03 o 
   4  -6  13       22.18       22.00      1.70 o 
  -8  -5  13        0.91        1.09      0.85 o 
  -7  -5  13      133.04      150.44      2.65 o 
  -6  -5  13       91.18      100.43      2.06 o 
  -5  -5  13       10.72       11.79      1.22 o 
  -4  -5  13       21.26       21.03      1.16 o 
  -3  -5  13       21.90       25.49      1.16 o 
  -2  -5  13       46.66       40.65      1.37 o 
  -1  -5  13      271.28      250.27      6.44 o 
   0  -5  13       25.44       21.78      1.16 o 
   1  -5  13      103.29       98.35      2.02 o 
   2  -5  13       10.05       10.22      1.09 o 
   3  -5  13        2.39        0.30      0.77 o 
   4  -5  13       25.93       28.56      1.82 o 
   5  -5  13       31.57       38.28      2.07 o 
  -8  -4  13        4.12        6.03      1.52 o 
  -7  -4  13        2.08        3.77      0.81 o 
  -6  -4  13       10.18       10.73      0.90 o 
  -5  -4  13        6.70        7.28      0.65 o 
  -4  -4  13        2.04        0.41      0.64 o 
  -3  -4  13      370.29      372.26      4.73 o 
  -2  -4  13       58.37       60.38      1.52 o 
  -1  -4  13        3.07        2.43      0.69 o 
   0  -4  13       75.59       61.37      1.55 o 
   1  -4  13      454.78      419.04      5.41 o 
   2  -4  13       12.54       12.70      0.95 o 
   3  -4  13      186.13      194.46      3.01 o 
   4  -4  13       17.11       22.97      1.82 o 
   5  -4  13      361.11      377.83      7.17 o 
  -8  -3  13        0.62       -0.60      0.73 o 
  -7  -3  13       12.08       12.42      0.93 o 
  -6  -3  13        2.17        1.48      0.73 o 
  -5  -3  13      179.53      174.81      2.37 o 
  -4  -3  13       87.68       93.95      1.80 o 
  -3  -3  13      315.01      316.09      4.12 o 
  -2  -3  13      333.98      296.48      3.95 o 
  -1  -3  13        5.52        4.32      0.69 o 
   0  -3  13       68.46       71.09      1.55 o 
   1  -3  13      616.83      597.60      7.96 o 
   2  -3  13       18.71       19.74      1.07 o 
   3  -3  13        0.04       -0.49      0.91 o 
   4  -3  13       55.03       59.18      2.31 o 
   5  -3  13      130.48      143.77      3.65 o 
  -9  -2  13        8.68        6.81      1.22 o 
  -8  -2  13       42.04       43.63      1.94 o 
  -7  -2  13       15.20       18.35      1.07 o 
  -6  -2  13        6.05        4.17      0.65 o 
  -5  -2  13       17.44       19.53      0.74 o 
  -4  -2  13      213.95      199.58      2.41 o 
  -3  -2  13      128.39      126.33      2.15 o 
  -2  -2  13      388.77      332.41      4.25 o 
  -1  -2  13       58.68       47.07      1.33 o 
   0  -2  13       57.42       56.52      1.37 o 
   1  -2  13        2.84        1.03      0.69 o 
   2  -2  13       32.25       26.99      1.20 o 
   3  -2  13      144.83      160.66      3.65 o 
   4  -2  13      318.66      331.16      6.20 o 
   5  -2  13        2.67        2.92      1.09 o 
  -9  -1  13        6.36        6.32      1.22 o 
  -8  -1  13        0.02        0.36      0.97 o 
  -7  -1  13      131.28      127.00      3.16 o 
  -6  -1  13       78.67       80.74      1.38 o 
  -5  -1  13      203.26      199.75      2.41 o 
  -4  -1  13        0.96        3.53      0.58 o 
  -3  -1  13      109.33      108.14      1.63 o 
  -2  -1  13       79.91       76.20      1.88 o 
  -1  -1  13       70.86       56.72      2.19 o 
   0  -1  13      297.69      278.87      3.70 o 
   1  -1  13      104.13       91.00      1.87 o 
   2  -1  13       14.33       11.56      0.69 o 
   3  -1  13       12.05       11.70      0.93 o 
   4  -1  13      218.12      221.67      4.62 o 
   5  -1  13        1.75        1.34      0.97 o 
  -9   0  13        6.36        5.83      1.22 o 
  -8   0  13       14.73       14.46      1.46 o 
  -7   0  13       16.66       13.88      0.95 o 
  -6   0  13      121.59      120.04      1.73 o 
  -5   0  13        7.04        7.72      0.63 o 
  -4   0  13      700.17      655.51      6.35 o 
  -3   0  13      119.67      120.95      1.73 o 
  -2   0  13      123.57      112.76      1.78 o 
  -1   0  13      209.88      190.76      2.33 o 
   0   0  13      306.55      292.68      5.40 o 
   1   0  13       37.08       37.75      1.07 o 
   2   0  13        1.51        2.28      0.55 o 
   3   0  13       63.83       66.69      5.29 o 
   4   0  13      337.03      346.95      4.71 o 
   5   0  13        0.03       -0.02      0.70 o 
  -9   1  13        1.49        0.12      1.09 o 
  -8   1  13       16.40       14.70      1.34 o 
  -7   1  13        1.82        1.62      0.63 o 
  -6   1  13       52.37       54.03      1.62 o 
  -5   1  13        2.49        2.36      0.58 o 
  -4   1  13       88.69       91.10      1.52 o 
  -3   1  13       40.69       33.72      0.98 o 
  -2   1  13        5.66        6.21      0.60 o 
  -1   1  13      117.98      132.35      1.65 o 
   0   1  13      135.27      136.99      1.88 o 
   1   1  13       16.76       16.61      0.74 o 
   2   1  13       21.36       20.23      0.97 o 
   3   1  13      244.58      246.26      3.23 o 
   4   1  13      138.46      137.39      2.44 o 
   5   1  13        8.31        9.63      0.91 o 
  -9   2  13      113.70      114.97      3.28 o 
  -8   2  13        7.01        7.90      1.34 o 
  -7   2  13       25.98       27.35      1.05 o 
  -6   2  13        1.42        1.69      0.58 o 
  -5   2  13       57.44       56.25      1.24 o 
  -4   2  13       95.94       93.07      1.52 o 
  -3   2  13       18.39       23.16      0.90 o 
  -2   2  13       38.32       40.85      1.05 o 
  -1   2  13      252.28      242.24      2.50 o 
   0   2  13      150.66      152.97      1.80 o 
   1   2  13        7.48        8.50      0.59 o 
   2   2  13       51.23       55.83      1.34 o 
   3   2  13      234.93      237.57      3.46 o 
   4   2  13       44.77       49.63      1.49 o 
   5   2  13        0.52        0.35      1.52 o 
  -9   3  13       22.12       22.85      1.94 o 
  -8   3  13       84.54       87.50      2.92 o 
  -7   3  13        3.16        2.42      0.65 o 
  -6   3  13       29.93       31.00      1.05 o 
  -5   3  13      113.12      108.77      3.87 o 
  -4   3  13       93.87       88.24      1.50 o 
  -3   3  13       63.99       56.01      1.21 o 
  -2   3  13        0.07       -0.21      0.55 o 
  -1   3  13      265.56      261.43      2.68 o 
   0   3  13      272.82      267.95      2.70 o 
   1   3  13       32.61       32.03      1.09 o 
   2   3  13        3.14        4.27      0.66 o 
   3   3  13      276.12      275.81      5.29 o 
   4   3  13       60.63       68.98      1.69 o 
  -9   4  13        1.17        0.00      1.22 o 
  -8   4  13        9.27        6.67      0.95 o 
  -7   4  13       57.94       65.36      1.40 o 
  -6   4  13       17.96       15.65      0.84 o 
  -5   4  13       47.38       54.31      1.29 o 
  -4   4  13        4.25        4.68      0.67 o 
  -3   4  13       95.69       95.25      1.63 o 
  -2   4  13       88.84       84.98      1.49 o 
  -1   4  13        6.23        4.75      0.57 o 
   0   4  13      180.54      189.78      3.25 o 
   1   4  13        2.72        3.79      0.66 o 
   2   4  13      135.49      144.48      2.53 o 
   3   4  13      142.93      152.47      4.44 o 
   4   4  13       58.70       64.23      1.70 o 
  -8   5  13        3.35        3.95      0.95 o 
  -7   5  13        3.68        3.68      0.72 o 
  -6   5  13       61.41       58.10      1.49 o 
  -5   5  13      184.52      181.93      2.45 o 
  -4   5  13      263.37      261.01      3.10 o 
  -3   5  13       14.39       16.01      0.84 o 
  -2   5  13       14.95       17.07      0.88 o 
  -1   5  13       11.19        9.98      0.96 o 
   0   5  13      203.01      224.92      3.42 o 
   1   5  13       12.39        9.56      0.88 o 
   2   5  13      221.67      231.31      3.46 o 
   3   5  13       36.19       39.76      1.82 o 
  -7   6  13       14.49       13.73      1.52 o 
  -6   6  13       30.73       32.36      1.42 o 
  -5   6  13       59.30       57.97      1.63 o 
  -4   6  13       36.36       35.70      1.42 o 
  -3   6  13      171.09      171.50      2.79 o 
  -2   6  13        2.28        1.70      0.97 o 
  -1   6  13       11.54        9.60      1.22 o 
   0   6  13        2.73        3.04      1.09 o 
   1   6  13        3.86        2.92      0.79 o 
   2   6  13      216.14      215.90      4.56 o 
  -6   7  13      138.69      141.50      3.95 o 
  -5   7  13        0.38       -0.58      0.81 o 
  -4   7  13        4.20        3.34      0.86 o 
  -3   7  13        8.09        7.17      1.34 o 
  -2   7  13      193.17      210.12      4.62 o 
  -1   7  13        0.04       -0.12      0.97 o 
   0   7  13        0.15        0.36      0.97 o 
   1   7  13       82.41       89.08      2.67 o 
  -5   8  13        1.32        0.67      0.86 o 
  -4   8  13       12.89       14.46      1.58 o 
  -3   8  13        4.44        4.62      1.34 o 
  -2   8  13        7.46        6.93      1.34 o 
  -1   8  13       92.47      100.02      3.04 o 
  -3  -8  14       50.35       51.89      2.43 o 
  -2  -8  14        1.31        2.07      1.22 o 
  -1  -8  14        1.05        1.34      0.81 o 
   0  -8  14       37.53       36.35      2.31 o 
   1  -8  14       27.27       25.35      1.42 o 
  -5  -7  14        0.44        1.46      1.22 o 
  -4  -7  14        3.92        6.08      1.22 o 
  -3  -7  14       22.05       20.90      1.70 o 
  -2  -7  14       81.34       82.80      1.93 o 
  -1  -7  14        1.37        0.97      0.77 o 
   0  -7  14       75.67       67.77      1.76 o 
   1  -7  14       49.02       50.97      1.67 o 
   2  -7  14      156.08      167.34      2.96 o 
  -6  -6  14        0.04       -0.24      1.09 o 
  -5  -6  14        0.42        0.36      1.09 o 
  -4  -6  14      115.97      126.87      3.40 o 
  -3  -6  14        5.62        8.59      1.03 o 
  -2  -6  14       20.83       22.41      1.28 o 
  -1  -6  14       29.61       27.81      1.20 o 
   0  -6  14       56.14       53.63      1.55 o 
   1  -6  14      187.18      199.43      3.18 o 
   2  -6  14       56.15       59.03      1.67 o 
   3  -6  14       32.17       29.24      1.37 o 
  -7  -5  14       20.49       24.79      1.82 o 
  -6  -5  14       70.91       80.09      2.55 o 
  -5  -5  14      180.43      190.19      4.25 o 
  -4  -5  14        2.32        0.67      0.69 o 
  -3  -5  14       22.25       20.99      1.19 o 
  -2  -5  14        0.61        1.07      0.73 o 
  -1  -5  14      129.11      132.18      2.36 o 
   0  -5  14       10.16        7.36      0.86 o 
   1  -5  14       40.18       43.16      1.42 o 
   2  -5  14       10.35       13.00      1.03 o 
   3  -5  14        0.22       -0.35      0.79 o 
   4  -5  14       22.13       25.28      1.82 o 
  -8  -4  14        0.84        0.73      1.09 o 
  -7  -4  14       18.69       20.30      1.70 o 
  -6  -4  14       14.76       15.56      1.46 o 
  -5  -4  14       94.44       87.14      2.67 o 
  -4  -4  14      138.32      140.13      2.41 o 
  -3  -4  14      192.30      189.60      2.88 o 
  -2  -4  14        4.52        4.06      0.73 o 
  -1  -4  14       58.03       50.81      1.52 o 
   0  -4  14        2.97        2.80      0.73 o 
   1  -4  14       14.29       17.67      1.15 o 
   2  -4  14        8.44        8.97      2.01 o 
   3  -4  14       57.28       57.00      2.19 o 
   4  -4  14      135.42      139.88      3.65 o 
  -8  -3  14        1.53        2.31      1.09 o 
  -7  -3  14       29.98       33.78      1.82 o 
  -6  -3  14       47.30       48.85      2.07 o 
  -5  -3  14       19.25       21.22      0.93 o 
  -4  -3  14        4.36        4.08      0.61 o 
  -3  -3  14       89.38       97.18      1.93 o 
  -2  -3  14       25.34       26.58      2.25 o 
  -1  -3  14       66.87       60.37      1.59 o 
   0  -3  14       20.50       21.98      1.34 o 
   1  -3  14       72.53       65.34      1.63 o 
   2  -3  14      167.25      148.47      2.49 o 
   3  -3  14       31.20       32.93      1.94 o 
   4  -3  14       47.50       47.52      2.19 o 
  -8  -2  14       38.75       45.21      2.07 o 
  -7  -2  14        2.89        1.58      1.09 o 
  -6  -2  14       77.56       76.17      1.76 o 
  -5  -2  14       73.62       73.39      1.36 o 
  -4  -2  14       46.13       41.41      1.53 o 
  -3  -2  14        6.64        4.32      0.62 o 
  -2  -2  14       57.36       63.26      1.55 o 
  -1  -2  14      115.81       93.31      1.88 o 
   0  -2  14       24.58       30.70      1.29 o 
   1  -2  14        3.59        3.47      0.69 o 
   2  -2  14      189.09      181.94      4.98 o 
   3  -2  14       48.23       48.98      1.94 o 
   4  -2  14       21.48       22.12      1.70 o 
  -9  -1  14        0.49       -0.36      1.09 o 
  -8  -1  14        2.07        1.34      1.09 o 
  -7  -1  14        1.48        2.43      1.09 o 
  -6  -1  14      174.98      181.28      2.29 o 
  -5  -1  14       86.24       92.91      2.33 o 
  -4  -1  14       47.54       41.09      1.07 o 
  -3  -1  14       13.19       10.90      0.72 o 
  -2  -1  14       54.38       59.88      1.23 o 
  -1  -1  14      278.95      249.75      3.44 o 
   0  -1  14      230.09      210.10      4.98 o 
   1  -1  14       73.09       79.63      1.76 o 
   2  -1  14       87.58       82.78      1.76 o 
   3  -1  14      205.32      211.22      4.38 o 
   4  -1  14       26.54       26.86      1.82 o 
  -9   0  14        1.27        0.49      1.09 o 
  -8   0  14       20.01       17.01      1.46 o 
  -7   0  14       16.55       14.95      1.34 o 
  -6   0  14      352.11      346.90      3.88 o 
  -5   0  14       82.41       76.38      1.38 o 
  -4   0  14        6.29        4.62      0.61 o 
  -3   0  14       14.91       13.74      0.74 o 
  -2   0  14       17.85       12.20      0.72 o 
  -1   0  14       17.88       15.49      0.80 o 
   0   0  14       84.98       89.14      1.55 o 
   1   0  14       64.14       60.83      1.55 o 
   2   0  14       30.22       26.25      1.58 o 
   3   0  14        5.61        3.04      0.97 o 
   4   0  14       23.17       25.76      1.70 o 
  -9   1  14       10.07        7.66      1.46 o 
  -8   1  14       57.60       57.97      2.43 o 
  -7   1  14      125.69      132.71      2.98 o 
  -6   1  14       19.06       14.14      1.76 o 
  -5   1  14       30.50       30.94      1.05 o 
  -4   1  14       27.81       24.56      0.98 o 
  -3   1  14        9.40       11.60      0.74 o 
  -2   1  14       31.78       25.00      0.98 o 
  -1   1  14       35.41       36.49      1.07 o 
   0   1  14        2.59        1.66      0.60 o 
   1   1  14       91.90       88.47      1.35 o 
   2   1  14        3.02        3.20      0.79 o 
   3   1  14      130.61      146.32      2.56 o 
   4   1  14        2.29        1.36      0.79 o 
  -9   2  14       25.69       30.62      2.07 o 
  -8   2  14      252.29      248.77      5.23 o 
  -7   2  14       74.61       78.94      1.93 o 
  -6   2  14        1.18        1.05      0.61 o 
  -5   2  14        3.13        2.72      0.60 o 
  -4   2  14       61.17       61.21      1.30 o 
  -3   2  14      392.35      382.24      4.56 o 
  -2   2  14        2.19        1.57      0.60 o 
  -1   2  14      155.68      147.22      2.42 o 
   0   2  14       62.03       65.81      1.32 o 
   1   2  14      230.76      239.85      2.99 o 
   2   2  14        8.37        7.78      1.09 o 
   3   2  14       33.88       41.92      1.49 o 
   4   2  14       33.63       33.25      1.37 o 
  -8   3  14        0.04        1.70      1.22 o 
  -7   3  14       26.42       26.21      1.12 o 
  -6   3  14       11.87       13.32      0.84 o 
  -5   3  14       21.03       17.16      0.86 o 
  -4   3  14      116.57      102.78      1.73 o 
  -3   3  14       68.75       70.01      2.21 o 
  -2   3  14       36.87       37.35      1.61 o 
  -1   3  14      295.59      293.90      3.35 o 
   0   3  14      158.01      158.24      2.73 o 
   1   3  14       22.62       28.55      1.31 o 
   2   3  14        6.13        6.07      1.22 o 
   3   3  14        0.01       -0.18      1.15 o 
  -8   4  14        1.71        0.49      1.22 o 
  -7   4  14        0.79        0.23      0.65 o 
  -6   4  14        0.86        1.54      0.65 o 
  -5   4  14        1.95        0.29      0.64 o 
  -4   4  14       30.15       32.87      1.11 o 
  -3   4  14       53.15       49.98      1.23 o 
  -2   4  14       11.07       11.22      0.77 o 
  -1   4  14      166.90      165.09      2.62 o 
   0   4  14      149.02      157.26      3.65 o 
   1   4  14       13.86       16.69      1.22 o 
   2   4  14       44.39       41.46      1.49 o 
   3   4  14       67.90       71.54      2.13 o 
  -7   5  14       12.31       13.42      1.07 o 
  -6   5  14        0.35        1.59      0.81 o 
  -5   5  14        8.56        7.11      0.95 o 
  -4   5  14      127.22      127.78      2.55 o 
  -3   5  14       87.06       88.33      5.47 o 
  -2   5  14        0.45        1.12      0.73 o 
  -1   5  14       92.98       96.61      2.80 o 
   0   5  14      110.10      108.28      2.92 o 
   1   5  14        1.03        1.09      0.97 o 
   2   5  14       19.48       19.56      1.16 o 
  -7   6  14        0.06        0.43      0.95 o 
  -6   6  14        0.98        0.30      0.86 o 
  -5   6  14       49.96       51.72      3.95 o 
  -4   6  14       48.06       48.81      1.55 o 
  -3   6  14      386.10      389.98      5.11 o 
  -2   6  14       73.28       74.62      2.55 o 
  -1   6  14       51.60       49.10      2.07 o 
   0   6  14        4.87        3.77      1.09 o 
   1   6  14       38.87       41.68      1.94 o 
  -5   7  14        0.58        1.64      0.86 o 
  -4   7  14       13.20       15.31      1.58 o 
  -3   7  14       34.87       35.00      2.19 o 
  -2   7  14        1.99        1.09      1.09 o 
  -1   7  14      106.20      112.29      3.16 o 
  -4  -7  15        1.99        1.58      1.22 o 
  -3  -7  15       22.81       21.02      1.70 o 
  -2  -7  15       24.87       28.48      1.33 o 
  -1  -7  15      103.74      127.99      5.10 o 
   0  -7  15        3.38        2.37      1.28 o 
   1  -7  15        1.86        0.73      0.90 o 
  -5  -6  15       16.28       15.68      1.46 o 
  -4  -6  15       36.18       42.41      2.07 o 
  -3  -6  15        2.89        1.00      0.81 o 
  -2  -6  15       25.37       26.62      1.52 o 
  -1  -6  15       48.59       43.52      1.46 o 
   0  -6  15       23.22       22.80      1.24 o 
   1  -6  15       17.08       16.37      1.16 o 
   2  -6  15        1.69        0.18      0.86 o 
  -6  -5  15       17.59       22.60      1.82 o 
  -5  -5  15       89.29       86.16      2.80 o 
  -4  -5  15        9.49       11.06      1.34 o 
  -3  -5  15       27.31       30.29      1.37 o 
  -2  -5  15       76.36       82.05      2.61 o 
  -1  -5  15       30.18       27.32      3.22 o 
   0  -5  15       34.56       31.99      1.33 o 
   1  -5  15       40.59       44.67      1.55 o 
   2  -5  15       80.97       85.13      2.02 o 
   3  -5  15       56.30       56.75      2.55 o 
  -7  -4  15       18.16       13.49      1.46 o 
  -6  -4  15       42.33       50.56      2.07 o 
  -5  -4  15        2.30        1.94      1.09 o 
  -4  -4  15       25.03       27.81      1.70 o 
  -3  -4  15      158.39      144.36      2.53 o 
  -2  -4  15       79.92       84.02      2.98 o 
  -1  -4  15        0.82        0.30      0.69 o 
   0  -4  15       18.04       20.27      1.76 o 
   1  -4  15       71.63       83.27      1.93 o 
   2  -4  15      143.74      136.99      3.59 o 
   3  -4  15        5.50        6.08      1.34 o 
  -7  -3  15        1.52        1.94      1.09 o 
  -6  -3  15        0.09        0.61      0.97 o 
  -5  -3  15       69.37       74.54      1.82 o 
  -4  -3  15       71.80       73.57      2.08 o 
  -3  -3  15       27.53       25.13      1.46 o 
  -2  -3  15       78.00       77.79      2.25 o 
  -1  -3  15       31.64       30.45      2.01 o 
   0  -3  15        0.01       -0.61      0.69 o 
   1  -3  15       68.41       65.45      1.72 o 
   2  -3  15      139.65      132.40      2.36 o 
   3  -3  15       38.28       48.61      2.19 o 
  -8  -2  15       17.53       16.28      1.58 o 
  -7  -2  15        4.86        4.50      1.22 o 
  -6  -2  15       30.74       32.20      1.82 o 
  -5  -2  15      123.89      122.89      2.34 o 
  -4  -2  15      152.36      146.64      2.10 o 
  -3  -2  15       49.02       48.39      1.19 o 
  -2  -2  15       24.28       23.37      1.94 o 
  -1  -2  15      118.81      101.13      2.06 o 
   0  -2  15       36.63       31.98      1.24 o 
   1  -2  15      174.11      189.47      2.92 o 
   2  -2  15       13.15        8.02      1.22 o 
   3  -2  15       55.17       58.21      2.31 o 
   4  -2  15        4.65        4.25      1.22 o 
  -8  -1  15        1.17        0.24      0.97 o 
  -7  -1  15        0.07       -1.09      1.09 o 
  -6  -1  15        0.01        0.44      0.73 o 
  -5  -1  15       74.46       74.31      1.45 o 
  -4  -1  15        3.96        3.82      0.65 o 
  -3  -1  15       76.61       76.24      1.45 o 
  -2  -1  15        2.22        3.09      0.90 o 
  -1  -1  15       98.99      101.03      2.02 o 
   0  -1  15       63.15       60.90      1.55 o 
   1  -1  15      158.06      172.12      2.71 o 
   2  -1  15       21.06       26.49      1.70 o 
   3  -1  15        0.03       -0.36      1.09 o 
   4  -1  15        4.66        4.01      1.09 o 
  -8   0  15        0.01       -1.09      1.09 o 
  -7   0  15       43.90       42.05      2.07 o 
  -6   0  15        2.26        2.63      0.63 o 
  -5   0  15        5.00        6.81      0.69 o 
  -4   0  15        3.94        4.48      0.65 o 
  -3   0  15      264.44      247.55      3.67 o 
  -2   0  15       71.46       62.61      1.34 o 
  -1   0  15       49.17       43.37      1.18 o 
   0   0  15       49.64       49.84      2.20 o 
   1   0  15       85.22       90.17      2.67 o 
   2   0  15      116.14      114.48      3.04 o 
   3   0  15       36.04       39.86      1.94 o 
  -8   1  15       39.91       35.73      2.19 o 
  -7   1  15       12.31       12.47      1.28 o 
  -6   1  15       46.61       46.27      1.24 o 
  -5   1  15      168.87      158.16      2.19 o 
  -4   1  15        1.37        1.90      0.63 o 
  -3   1  15      138.50      138.42      2.03 o 
  -2   1  15      198.53      201.67      2.61 o 
  -1   1  15        2.44        2.03      0.65 o 
   0   1  15       62.38       66.13      1.59 o 
   1   1  15       86.89       87.62      2.67 o 
   2   1  15      179.76      192.14      4.25 o 
   3   1  15        2.16        4.01      1.09 o 
  -8   2  15       40.75       37.07      2.19 o 
  -7   2  15       56.61       53.93      2.86 o 
  -6   2  15      131.83      138.31      2.06 o 
  -5   2  15        1.83        2.47      0.82 o 
  -4   2  15        1.00        0.33      0.61 o 
  -3   2  15        0.02       -0.18      0.60 o 
  -2   2  15        0.66        0.30      0.60 o 
  -1   2  15       25.73       27.66      1.22 o 
   0   2  15       63.29       58.82      2.19 o 
   1   2  15       35.82       44.36      1.94 o 
   2   2  15       85.31       81.91      2.55 o 
   3   2  15       20.85       21.02      1.70 o 
  -8   3  15        1.22       -0.73      1.09 o 
  -7   3  15       30.48       32.09      1.21 o 
  -6   3  15       33.42       34.89      1.23 o 
  -5   3  15        4.95        5.67      0.69 o 
  -4   3  15       51.64       53.87      1.74 o 
  -3   3  15       58.09       58.46      1.42 o 
  -2   3  15      128.81      126.70      4.92 o 
  -1   3  15       30.80       34.61      1.33 o 
   0   3  15        6.31        5.10      1.09 o 
   1   3  15       20.01       14.83      1.34 o 
   2   3  15        0.18       -0.24      0.97 o 
  -7   4  15        1.16        1.73      0.97 o 
  -6   4  15       48.73       56.33      1.76 o 
  -5   4  15        4.09        2.98      0.81 o 
  -4   4  15        2.27        2.35      0.81 o 
  -3   4  15      233.66      230.32      3.48 o 
  -2   4  15      185.59      185.58      2.96 o 
  -1   4  15      120.63      127.48      3.28 o 
   0   4  15       15.42       15.31      1.46 o 
   1   4  15      134.48      146.56      3.52 o 
   2   4  15       45.07       44.72      2.07 o 
  -6   5  15        8.64        8.62      0.99 o 
  -5   5  15        2.81        2.07      1.03 o 
  -4   5  15        4.17        4.14      0.86 o 
  -3   5  15       36.23       45.15      1.54 o 
  -2   5  15      393.94      387.67      7.17 o 
  -1   5  15       33.52       25.52      1.70 o 
   0   5  15        8.40        8.63      1.22 o 
   1   5  15      116.14      120.07      3.16 o 
  -5   6  15        0.42       -0.81      0.81 o 
  -4   6  15        0.94        1.94      0.81 o 
  -3   6  15       12.43       11.30      1.46 o 
  -2   6  15       10.54        7.53      1.22 o 
  -1   6  15       39.46       42.29      2.19 o 
  -4  -6  16       71.55       88.59      3.04 o 
  -3  -6  16        8.68       12.76      1.58 o 
  -2  -6  16        1.21        0.51      0.81 o 
  -1  -6  16        0.01        0.18      0.86 o 
   0  -6  16      160.21      169.96      2.92 o 
  -5  -5  16        2.27        2.07      1.09 o 
  -4  -5  16       10.30       12.15      1.46 o 
  -3  -5  16        9.19       11.49      1.03 o 
  -2  -5  16        0.89       -0.36      0.77 o 
  -1  -5  16       57.17       65.23      2.31 o 
   0  -5  16      301.27      298.06      4.21 o 
   1  -5  16       10.56       11.54      1.07 o 
  -6  -4  16        1.10        2.80      1.22 o 
  -5  -4  16       63.39       66.11      2.55 o 
  -4  -4  16       56.94       53.77      1.36 o 
  -3  -4  16       90.53       94.81      2.02 o 
  -2  -4  16       75.96       64.76      1.72 o 
  -1  -4  16      134.99      146.10      2.62 o 
   0  -4  16        0.71        2.61      0.77 o 
   1  -4  16        0.02        0.33      0.81 o 
   2  -4  16       29.17       26.98      1.82 o 
  -7  -3  16        7.87        9.36      1.34 o 
  -6  -3  16       91.36       91.88      2.80 o 
  -5  -3  16       79.80       76.00      1.89 o 
  -4  -3  16       21.30       19.58      0.96 o 
  -3  -3  16        0.89        0.85      0.77 o 
  -2  -3  16        6.14        6.69      0.86 o 
  -1  -3  16       36.25       33.44      1.29 o 
   0  -3  16       45.16       44.99      2.01 o 
   1  -3  16      104.34      115.76      2.23 o 
   2  -3  16       56.64       63.80      2.43 o 
  -7  -2  16       22.11       26.01      1.94 o 
  -6  -2  16        2.95        2.43      1.22 o 
  -5  -2  16      164.74      185.06      3.64 o 
  -4  -2  16      210.28      195.98      3.86 o 
  -3  -2  16       20.84       23.01      1.00 o 
  -2  -2  16       84.42       90.38      1.93 o 
  -1  -2  16      194.78      222.59      3.35 o 
   0  -2  16       26.47       27.99      1.28 o 
   1  -2  16       10.43        9.65      1.03 o 
   2  -2  16       22.49       25.76      1.82 o 
  -7  -1  16        8.79        9.48      1.46 o 
  -6  -1  16       49.93       52.53      1.59 o 
  -5  -1  16       39.51       39.42      1.41 o 
  -4  -1  16       40.84       44.48      1.29 o 
  -3  -1  16       87.99       91.24      1.66 o 
  -2  -1  16        4.29        5.62      0.72 o 
  -1  -1  16       11.16       15.16      0.99 o 
   0  -1  16        8.61        6.79      0.81 o 
   1  -1  16        0.02        0.00      1.09 o 
   2  -1  16       28.69       26.37      1.70 o 
  -7   0  16        3.60        4.38      1.34 o 
  -6   0  16        6.66        5.96      1.22 o 
  -5   0  16        0.18       -0.62      0.62 o 
  -4   0  16        0.17        0.73      0.63 o 
  -3   0  16        0.80       -0.20      0.62 o 
  -2   0  16       95.94      105.84      1.80 o 
  -1   0  16       76.86       73.24      2.31 o 
   0   0  16        1.66        2.01      0.77 o 
   1   0  16      124.14      128.94      3.40 o 
   2   0  16      113.46      117.88      3.28 o 
  -7   1  16       34.69       35.12      2.19 o 
  -6   1  16      187.46      197.33      2.62 o 
  -5   1  16      127.68      132.81      2.01 o 
  -4   1  16       11.92       13.54      0.81 o 
  -3   1  16      202.82      202.85      3.38 o 
  -2   1  16      113.98      116.43      2.73 o 
  -1   1  16       10.63        9.18      0.86 o 
   0   1  16       14.80       13.98      1.34 o 
   1   1  16       12.56       12.64      1.34 o 
   2   1  16      109.25      108.40      3.04 o 
  -7   2  16        2.49        2.50      0.81 o 
  -6   2  16        6.60        6.73      0.84 o 
  -5   2  16        3.40        6.98      0.77 o 
  -4   2  16        5.51        6.74      0.90 o 
  -3   2  16       18.65       19.43      1.16 o 
  -2   2  16       39.84       38.88      2.61 o 
  -1   2  16       20.86       16.35      0.95 o 
   0   2  16        0.46        0.00      0.97 o 
   1   2  16      162.90      184.24      4.13 o 
   2   2  16       80.65       90.90      2.80 o 
  -7   3  16       23.57       26.07      1.42 o 
  -6   3  16        5.76        3.17      0.90 o 
  -5   3  16        8.46       11.31      1.09 o 
  -4   3  16        1.78        1.70      0.77 o 
  -3   3  16      203.90      206.42      3.18 o 
  -2   3  16       92.16       89.87      2.02 o 
  -1   3  16       40.00       38.77      1.94 o 
   0   3  16       37.60       36.94      1.94 o 
   1   3  16        4.61        4.13      1.09 o 
  -6   4  16        9.45        6.48      0.95 o 
  -5   4  16       46.94       46.57      1.59 o 
  -4   4  16        0.02       -0.11      1.52 o 
  -3   4  16      252.65      247.52      7.29 o 
  -2   4  16       14.11       11.06      1.34 o 
  -1   4  16       29.66       34.27      2.07 o 
   0   4  16        2.09        1.22      0.97 o 
  -5   5  16        4.54        6.04      0.95 o 
  -4   5  16        1.72        2.25      0.86 o 
  -3   5  16      103.26       99.90      3.04 o 
  -2   5  16       19.76       25.76      1.94 o 
  -1   5  16        5.34        3.04      1.22 o 
  -3  -5  17       29.72       36.91      1.55 o 
  -2  -5  17       15.04       15.03      1.40 o 
  -1  -5  17      100.26      112.84      2.67 o 
  -5  -4  17      107.70      111.56      3.40 o 
  -4  -4  17       14.24       14.32      1.07 o 
  -3  -4  17      175.08      180.94      3.01 o 
  -2  -4  17       25.66       29.71      1.40 o 
  -1  -4  17        8.18       12.65      1.07 o 
   0  -4  17        0.01        0.36      0.81 o 
  -6  -3  17       14.04       17.14      1.70 o 
  -5  -3  17      119.35      126.27      3.52 o 
  -4  -3  17       13.94       20.08      1.00 o 
  -3  -3  17        3.43        4.03      0.81 o 
  -2  -3  17        0.06        0.67      0.77 o 
  -1  -3  17        0.48        1.40      0.77 o 
   0  -3  17       53.49       56.66      2.13 o 
   1  -3  17        0.75        0.24      1.09 o 
  -6  -2  17        2.16       -0.12      1.22 o 
  -5  -2  17      112.05      111.67      5.35 o 
  -4  -2  17       16.97       15.86      0.89 o 
  -3  -2  17       22.11       25.10      1.76 o 
  -2  -2  17       15.07       13.84      1.52 o 
  -1  -2  17        0.90        1.34      0.81 o 
   0  -2  17       54.12       45.74      1.50 o 
   1  -2  17       31.32       29.53      2.07 o 
  -6  -1  17        3.34        0.61      1.09 o 
  -5  -1  17       13.00       14.03      1.56 o 
  -4  -1  17      147.04      160.12      2.85 o 
  -3  -1  17        0.00       -0.24      0.69 o 
  -2  -1  17      134.20      143.83      2.58 o 
  -1  -1  17       72.22       77.94      1.85 o 
   0  -1  17      184.15      179.38      2.92 o 
   1  -1  17        0.13       -0.97      0.97 o 
  -6   0  17        0.14       -0.73      0.73 o 
  -5   0  17        0.67       -0.25      0.68 o 
  -4   0  17       28.47       29.26      1.29 o 
  -3   0  17        1.58        4.03      0.91 o 
  -2   0  17       74.43       65.17      1.72 o 
  -1   0  17       33.36       34.64      1.37 o 
   0   0  17        0.01        1.22      1.09 o 
   1   0  17        9.30       10.09      1.34 o 
  -6   1  17       11.84       15.74      1.12 o 
  -5   1  17       73.17       79.22      1.98 o 
  -4   1  17       13.02       10.92      0.95 o 
  -3   1  17        0.92        1.15      0.77 o 
  -2   1  17       74.59       79.14      1.93 o 
  -1   1  17       86.40       92.67      1.98 o 
   0   1  17        3.63        5.23      1.22 o 
   1   1  17      264.04      287.78      5.83 o 
  -6   2  17        4.58        4.91      1.09 o 
  -5   2  17       87.93       92.09      2.15 o 
  -4   2  17       11.35        9.07      0.99 o 
  -3   2  17       14.31       14.11      1.03 o 
  -2   2  17       31.55       29.48      1.33 o 
  -1   2  17      258.05      271.74      5.59 o 
   0   2  17       15.72       15.31      1.46 o 
  -5   3  17      108.05      107.94      2.49 o 
  -4   3  17        5.31        6.49      0.90 o 
  -3   3  17       39.57       40.86      1.54 o 
  -2   3  17       12.13       15.80      1.58 o 
  -1   3  17       15.09       20.05      1.70 o 
  -4   4  17        1.56        3.29      0.90 o 
  -3   4  17      143.54      153.13      3.89 o 
  -2   4  17        0.51        1.34      1.09 o 
  -3  -3  18        3.12        3.30      0.86 o 
  -2  -3  18       15.16       13.84      1.07 o 
  -4  -2  18       12.99       16.01      1.12 o 
  -3  -2  18        6.71        8.81      0.99 o 
  -2  -2  18        8.37       10.81      0.99 o 
  -1  -2  18      176.07      201.38      3.27 o 
  -5  -1  18        8.02        8.25      0.99 o 
  -4  -1  18        3.20        3.34      0.86 o 
  -3  -1  18       54.43       66.31      1.80 o 
  -2  -1  18        0.85        0.71      0.81 o 
  -1  -1  18       20.99       19.30      3.28 o 
  -5   0  18        1.52        1.40      0.81 o 
  -4   0  18       15.59       18.33      1.16 o 
  -3   0  18        2.29        2.43      0.97 o 
  -2   0  18       20.84       21.92      1.20 o 
  -1   0  18       34.78       36.58      2.19 o 
  -5   1  18       13.35       13.77      1.07 o 
  -4   1  18        5.40        6.26      1.15 o 
  -3   1  18       63.34       67.45      1.89 o 
  -2   1  18       13.77       13.45      1.28 o 
  -1   1  18       12.34       12.52      1.58 o 
  -4   2  18       36.91       46.24      2.25 o 
  -3   2  18        5.41        6.48      0.95 o 
  -2   2  18       44.35       58.33      2.43 o 
                                                 
